# Supplementary material for: Genetic basis of I-complex plasmid stability and conjugation
Source: PLoS Genet. 2023 Jun 22;19(6):e1010773. doi: 10.1371/journal.pgen.1010773 (PMC10286972; doi:10.1371/journal.pgen.1010773)
Supplement: S1 Table — Table A. LogFC of pMS7163B genes. Table B. Strains used in this study. Table C. Primers used in this study. Table D. I-complex plasmids used to construct database. Table E. Highest amino acid identities between conjugation-associated genes of the 460 I-complex plasmids and R64. Table F. Highest amino acid identities between conjugation-associated genes of the 460 I-complex plasmids and pMS7163B. Table G. Conjugation frequency of pMS7163B mutants. Table H. Cycle threshold values for RT-qPCR of repA, parB_2, 930, and 940. Table I. Proportion of pMS7163B::Cm mutants in a competitive growth assay. (XLSX) [file pgen.1010773.s002.xlsx]

## Sheet: Table A
Table A. LogFC of pMS7163B genes
Locus Tag	Genea	Base Range	Log2MPM	Log2FCb	FDRc
MPFI T4SS & Conjugation-associated
pMS7163B_00140	traB	11909..12550	13.9847	-5.37246	0
pMS7163B_00150	traC	12691..13353	13.4095	-5.27668	4.58e-232
pMS7163B_00300	traE	26020..26841	12.4999	1.94538	2.07e-94
pMS7163B_00310	traF	26943..28145	13.3119	0.929557	5.9e-30
pMS7163B_00320	traH	28249..28707	13.4354	-4.89574	2.24e-90
pMS7163B_00330	traI	28704..29540	13.8164	-5.64389	0
pMS7163B_00340	traJ	29524..30672	13.4826	-5.67523	0
pMS7163B_00350	traK	30669..30959	14.6261	-5.97579	0
pMS7163B_00360	sogLS*	31023..35084	13.3388	-4.0817	3.71e-301
pMS7163B_00370	traL	35101..35451	13.4446	-5.53278	3.05e-95
pMS7163B_00380	traM	35463..36158	13.8581	-5.72625	0
pMS7163B_00390	traN	36169..37143	14.0216	-5.71532	0
pMS7163B_00400	traO	37147..38484	13.5552	-5.65123	0
pMS7163B_00410	traP	38481..39194	14.1103	-5.62475	0
pMS7163B_00420	traQ	39191..39721	13.4732	-5.74983	2.26e-294
pMS7163B_00430	traR	39768..40166	13.905	-5.74105	3.42e-268
pMS7163B_00440	traS	40223..40474	14.8864	-1.59129	5.19e-45
pMS7163B_00450	traT	40581..41207	14.1326	-5.82312	0
pMS7163B_00460	traU	41502..44546	14.0842	-5.74273	0
pMS7163B_00470	traV	44546..45166	13.027	-3.43279	6.82e-49
pMS7163B_00480	traW	45124..46329	14.0627	-5.68685	0
pMS7163B_00490	traX	46326..46895	14.0034	-4.87698	1.5e-273
pMS7163B_00500	traY	46970..49135	13.835	-4.28031	0
pMS7163B_00620	trbA	56211..57509	13.8052	-3.51724	8.96e-187
pMS7163B_00630	trbB	57506..58630	13.9836	-1.88334	1.11e-71
pMS7163B_00640	trbC	58611..60914	13.8832	-5.69002	0
Relaxosome
pMS7163B_00730	nikB	c(66148..68859)	13.6886	-5.69407	0
pMS7163B_00740	nikA	c(68871..69203)	13.1427	-5.66702	3.97e-53
Type IV Pili
pMS7163B_00170	pilI	13844..14086	12.634	2.94812	1.95e-198
pMS7163B_00180	pilK	14202..14537	12.0532	3.20134	1.6e-136
pMS7163B_00190	pilL	14764..15834	13.4641	-0.471151	1.56e-07
pMS7163B_00200	pilM	15838..16275	13.6243	0.206648	0.0354951
pMS7163B_00210	pilN	16307..17926	13.3286	0.880372	1.18e-25
pMS7163B_00220	pilO	17947..19242	13.8358	2.38627	3.7e-191
pMS7163B_00230	pilP	19232..19690	13.5295	0.089207	0.296079
pMS7163B_00240	pilQ	19794..21302	13.4315	-1.16086	7.37e-28
pMS7163B_00250	pilR	21304..22398	13.0735	0.987646	9.13e-23
pMS7163B_00260	pilS	22460..22996	12.4475	0.0351096	0.773632
pMS7163B_00270	pilT	23041..23526	12.2697	-2.15734	1.38e-11
pMS7163B_00280	pilU	23542..24168	13.5366	1.87862	5.77e-89
pMS7163B_00290	pilV	24186..25547	13.2465	0.448856	0.00018788
Not previously associated with conjugation
pMS7163B_00950	950	c(83356..83577)	12.1064	-4.2449	9.26e-22
pMS7163B_00090	090	8028..8294	11.5073	-3.51495	2.25e-13
pMS7163B_00880	ydcB	c(79580..79813)	11.7081	-3.51381	6.79e-17
pMS7163B_00530	pnd	c(51872..52024)	12.5077	-3.44177	3.33e-19
pMS7163B_00920	ardB/klcA	c(81824..82249)	14.0448	-3.41235	3.8e-156
pMS7163B_00690	neo_2	63780..64025	13.2637	-3.25602	5.11e-19
pMS7163B_00830	ardA	c(74803..75303)	12.0543	-3.0889	1.2e-11
pMS7163B_00890	ssb	c(79871..80398)	12.6528	-2.4743	5.17e-31
pMS7163B_00910	910	c(81355..81777)	14.2398	-2.35071	1.79e-99
pMS7163B_00060	parB	4675..4977	7.82383	-2.15654	4.84e-06
pMS7163B_00040	impB	2561..3832	13.7486	2.32165	6.86e-223
Other genes
pMS7163B_00010	010	c(568..1494)	13.8197	0.270208	0.003235
pMS7163B_00020	impC	1879..2127	13.4487	-1.49016	7.46e-11
pMS7163B_00030	impA	2124..2561	13.9301	2.23634	3.25e-142
pMS7163B_00050	parA	4052..4678	7.57909	-0.378278	0.550161
pMS7163B_00070	070	c(5488..6834)	12.9062	2.04138	2.96e-131
pMS7163B_00080	proQ	7188..7790	12.9559	2.19796	1.67e-123
pMS7163B_00100	100	c(8485..8766)	12.2601	0.717955	0.0174072
pMS7163B_00110	110	c(8872..9147)	12.0433	-1.06619	0.00198897
pMS7163B_00120	120	c(9147..9425)	11.7123	-0.642224	0.0497605
pMS7163B_00130	repA	c(10334..11206)	0.979072	1.71671	0.00037697
pMS7163B_00160	160	13620..13763	13.406	2.58086	7.14e-139
pMS7163B_00510	510	49224..49874	10.7445	-1.50988	0.0001971
pMS7163B_00520	520	50148..51734	11.1809	1.29566	2.25e-33
pMS7163B_00550	530	52354..52596	12.911	-0.778225	0.0112381
pMS7163B_00560	560	52895..53263	13.2163	2.07565	3.42e-118
pMS7163B_00570	570	53267..53482	12.6323	1.29203	3.63e-10
pMS7163B_00580	580	53479..53730	12.9831	1.61725	9.83e-41
pMS7163B_00590	590	c(53680..54360)	13.2569	2.93753	3.52e-286
pMS7163B_00600	600	54463..54930	12.9095	2.19871	6.35e-135
pMS7163B_00610	610	55080..55256	12.7358	4.68709	0
pMS7163B_00650	650	61028..61321	12.0368	1.78748	3.66e-22
pMS7163B_00660	sul1	61778..62593	12.5579	0.814731	1e-18
pMS7163B_00670	neo_1	62654..63196	13.3781	2.04776	1.78e-104
pMS7163B_00680	dfrA14	63193..63675	13.0059	1.30142	8.92e-43
pMS7163B_00700	aph(6)-Id	64025..64861	13.0147	1.07412	6.23e-26
pMS7163B_00710	tnpA	c(64833..65372)	14.1809	3.73909	0
pMS7163B_00720	720	c(65583..66044)	13.2013	0.387322	9.02e-05
pMS7163B_00750	750	69436..69771	12.8594	0.465886	0.00530056
pMS7163B_00760	760	c(69857..70705)	13.4498	1.02039	7.02e-31
pMS7163B_00770	770	71285..71536	13.0742	1.62559	5.19e-40
pMS7163B_00780	780	c(71567..71737)	12.5265	3.1612	2.09e-196
pMS7163B_00790	790	c(71800..72714)	13.5404	2.77104	1.25e-292
pMS7163B_00800	800	c(72711..73100)	13.4924	3.0685	1.23e-278
pMS7163B_00810	810	c(73277..73543)	13.7881	1.13164	8.12e-30
pMS7163B_00820	820	c(73636..74070)	12.9266	1.29641	8.24e-26
pMS7163B_00840	840	c(75765..76361)	13.7824	1.19778	8.89e-40
pMS7163B_00850	psiA	c(76358..77077)	13.3303	1.84768	7.78e-108
pMS7163B_00860	psiB	c(77074..77511)	13.5979	-1.48891	7.1e-37
pMS7163B_00870	parB_2	c(77563..79521)	12.8981	-1.45225	8.59e-55
pMS7163B_00900	900	c(81167..81358)	13.5838	0.502133	0.00938909
pMS7163B_00930	930	c(82462..82863)	14.2497	-0.381828	2.76e-05
pMS7163B_00940	940	c(82908..83342)	14.2123	-1.67469	1.82e-73
pMS7163B_00960	M.EcoGIX	c(83578..84060)	12.4087	0.644729	5.37e-08
a Gene names were subject to manual curation based on R64 and pESBL homologs
b Log2FC is a comparison of miniTn5-Cm reads between post-conjugation and pre-conjugation libraries
c FDR – False discovery rate

## Sheet: Table B
Table B. Strains used in this study
Name	Description
MS7163	Uropathogenic E. coli containing pMS7163B
TOP10	F- mcrA Δ(mrr-hsdRMS-mcrBC) φ80lacZΔM15 ΔlacX74 nupG recA1araD139 Δ(ara-leu)7697 galE15 galK16 rpsL(StrR) endA1 λ-
MG1655	Laboratory K-12 strain
MS20308	TOP10 + pMS7163B
MS21161	MG1655 + pMS7163B
MS21188	MG1655 + pMS7163B + pMDP2
MS5891	J53, sodium azide resistant E. coli recipient
MS21164	MG1655 + pUS250
Plasmid pMS7163B Mutants
MS22308	MG1655 + pMS7163B trbA::Cm
MS22710	MG1655 + pMS7163B trbA::Cm + pSU2718
MS22540	MG1655 + pMS7163B trbA::Cm + pSU2718-trbA
MS22315	MG1655 + pMS7163B trbB::Cm
MS22712	MG1655 + pMS7163B trbB::Cm + pSU2718
MS22542	MG1655 + pMS7163B trbB::Cm + pSU2718-trbB
MS22307	MG1655 + pMS7163B nikB::Cm
MS22708	MG1655 + pMS7163B nikB::Cm + pSU2718
MS22538	MG1655 + pMS7163B nikB::Cm + pSU2718-nikB
MS23094	MG1655 + pMS7163B traH::Cm
MS21635	MG1655 + pMS7163B pilS::Cm
MS22311	MG1655 + pMS7163B pilT::Cm
MS22309	MG1655 + pMS7163B 090::Cm
MS22314	MG1655 + pMS7163B impB::Cm
MS22345	MG1655 + pMS7163B 950::Cm
MS23460	MG1655 + pMS7163B 950::Cm + pSU2718
MS23450	MG1655 + pMS7163B 950::Cm + pSU2718-950
MS22577	MG1655 + pMS7163B △950
MS22741	MG1655 + pMS7163B ardB::Cm
MS22312	MG1655 + pMS7163B 910::Cm
MS22316	MG1655 + pMS7163B ssb::Cm
MS23459	MG1655 + pMS7163B ssb::Cm + pSU2718
MS23452	MG1655 + pMS7163B ssb::Cm + pSU2718-ssb
MS22575	MG1655 + pMS7163B △ssb
MS22317	MG1655 + pMS7163B ydcB::Cm
MS23458	MG1655 + pMS7163B ydcB::Cm + pSU2718
MS23450	MG1655 + pMS7163B ydcB::Cm + pSU2718-ydcB
MS23017	MG1655 + pMS7163B △ydcB #1
MS22310	MG1655 + pMS7163B pnd::Cm
MS23384	TOP10 + pMS7163B 090::Cm
MS23385	TOP10 + pMS7163B impB::Cm
MS23387	TOP10 + pMS7163B ardB::Cm
MS23379	TOP10 + pMS7163B 910::Cm
MS23386	TOP10 + pMS7163B pnd::Cm
Plasmid pUS250 inducible constructs
MS23319	MG1655 + pUS250
MS23221	MG1655 + pUS250-810
MS23317	MG1655 + pUS250-930_940
MS23318	MG1655 + pUS250-parB_2
MS23388	MG1655 + pUS250-impCAB
MS23322	MG1655 + pMS7163B + pUS250
MS23323	MG1655 + pMS7163B + pUS250-810
MS23324	MG1655 + pMS7163B + pUS250-parB_2
MS23325	MG1655 + pMS7163B + pUS250-930_940
MS23326	MG1655 + pMS7163B + pUS250-impCAB

## Sheet: Table C
Table C. Primers used in this study
Name	Sequence
Plasmid pMS7163B Mutations
10127_pMS7163B_trbA_Fwscn	GGTGAACGATATGCCGGA
10128_pMS7163B_trbA_Fwup	ACCAACTTCGATCCGGAA
10129_pMS7163B_trbA_Rvup_Cm	ggaataggaactaaggaggaCGGGTCTTCTGTTGTGGG
10130_pMS7163B_trbA_Cm_Fwdn	cctacacaatcgctcaagacAAACAGCATCCCGCCGAC
10131_pMS7163B_trbA_Rvdn	TATGTGGGCGTGGTGTCTC
10132_pMS7163B_trbA_Rvscn	TCTGCGTTGCGTTTAAGTACTG
10133_pMS7163B_trbB_Fwscn	GCTGTTTCCCTGATGAATAACC
10134_pMS7163B_trbB_Fwup	GAAGACGCACAACAGTGG
10135_pMS7163B_trbB_Rvup_Cm	ggaataggaactaaggaggaTGTTGCAGTGTAGTGGATGG
10136_pMS7163B_trbB_Cm_Fwdn	cctacacaatcgctcaagacTATCACAATGAGCCAGCACC
10137_pMS7163B_trbB_Rvdn	GTTCTGTGCCTTTCCGTC
10138_pMS7163B_trbB_Rvscn	CAGGTGTTTGACTGTGGGC
10121_pMS7163B_nikB_Fwscn	CCCTTTAGTGACAACAATTTGC
10122_pMS7163B_nikB_Fwup	GCTAGCTCAGCATCGGTCA
10123_pMS7163B_nikB_Rvup_CmR	cctacacaatcgctcaagacCAGGATAATGAGTGGACGC
10124_pMS7163B_nikB_CmR_Fwdn	ggaataggaactaaggaggaCGCAATCAGGTCTTCAAAGG
10125_pMS7163B_nikB_Rvdn	GCCTCTGCCGTCTGCATA
10126_pMS7163B_nikB_Rvscn	TGGCAATTCCGATAAAGC
10964_pMS7163B_traH_Fwseq	AAACTATGACAGCAGCGC
10965_pMS7163B_traH_Fwup	CAGCATTGAGACCAAAGAGG
10966_pMS7163B_traH_Rvup_CmR	ggaataggaactaaggaggaACAGAGCATGGCAACTCC
11020_pMS7163B_traH_CmR_Fwdn	cctacacaatcgctcaagacGCCGGGCGTTTACATCTTTC
10968_pMS7163B_traH_Rvdn	AACACGGCCCTCAGTTCC
10969_pMS7163B_traH_Rvseq	ATCATTCCCCGGTAATCC
9433_pMS7163B_260_pilS_Fwscn	CCTTTGCACCGGAAGAAC
9434_pMS7163B_260_pilS_Fwup	TCCCTGTATCAGACTTTCCA
9435_pMS7163B_260_pilS_Rvup_Cm	ggaataggaactaaggaggaATACGAAGAGGTTATGACGC
9436_pMS7163B_260_pilS_Cm_Fwdn	cctacacaatcgctcaagacACTATCAAACTGGAAACCAACAG
9437_pMS7163B_260_pilS_Rvdn	AGCGCTGTAAATCTGCCG
9494_pMS7163B_260_pilS_Rvscn #2	CCTGCCAGAGACGAAATG
10341_pMS7163B_pilT_Fwscn	CCCTCGATCCAAATTCTG
10342_pMS7163B_pilT_Fwup	TTATTGGTGCCGTGATGG
10343_pMS7163B_pilT_Rvup_CmR	ggaataggaactaaggaggaCTGTGCGGAAGGAAGTGAG
10344_pMS7163B_pilT_CmR_Fwdn	cctacacaatcgctcaagacAGCGCTTACATGCAGGGAC
10345_pMS7163B_pilT_Rvdn	CCACAGATAAAGTAAGGCTCCG
10346_pMS7163B_pilT_Rvscn	TTTGCATAGTCGTTCCCTC
10427_pMS7163B_090_Fwscn	GCTGAAGGTGGTGGATTTATTCC
10428_pMS7163B_090_Fwup	ATGGACGAATGGCTCTGTG
10429_pMS7163B_090_Rvup_CmR	ggaataggaactaaggaggaTCCATTGACAGTTACAGTGTTTATTCC
10430_pMS7163B_090_CmR_Fwdn	cctacacaatcgctcaagacCGCAAAATTTCGGGTTCG
10431_pMS7163B_090_Rvdn	AATCTTGTAGGAGATAAAATGAATTACG
10432_pMS7163B_090_Rvscn	ATTTATGTATTGCGCCTGTGG
10109_pMS7163B_impB_Fwscn	AGGCGCTACAGAATGAAATC
10110_pMS7163B_impB_Fwup	GAAGAAATCTGGCAGGACG
10111_pMS7163B_impB_Rvup_Cm	ggaataggaactaaggaggaTGAGGCGTAGAAACTGTTGA
10112_pMS7163B_impB_Cm_Fwdn	cctacacaatcgctcaagacACAGATTTGCCAGTAGCCC
10113_pMS7163B_impB_Rvdn	CAATCCACTACGCATTTCTGC
10114_pMS7163B_impB_Rvscn	ACATATTTGTGGGCGTCA
10457_pMS7163B_950_Fwscn	AATATCCCGGTCAAACCA
10458_pMS7163B_950_Fwup	TTCATGGTCTCCCTGAATCG
10459_pMS7163B_950_Rvup_CmR	cctacacaatcgctcaagacCTGGATTCCTGCTTCAAAGATTG
10460_pMS7163B_950_CmR_Fwdn	ggaataggaactaaggaggaGTGTCCGGCATAGTTCATTTACG
10461_pMS7163B_950_Rvdn	AAGACGCGTTAATGGTGAGC
10462_pMS7163B_950_Rvscn	ATTTCATCCTCACCGACC
10565_pMS7163B_ardB_Fwup_cm4a	TCAGTCCAGCGCCGCGTAAATCGCGTTGCATTCAGGGTGAAATTCGATGTGGCTgtcttgagcgattgtgtagg
10566_pMS7163B_ardB_cm3a_Rvdn	ATGCAGTATGCGAAACCTGTCACTCTGAATGTTGAAGAGTGCGACCGTCTGTTTtcctccttagttcctattcc
10567_pMS7163B_ardB_Fwseq	AGCTCATCGTCTGACAGG
10568_pMS7163B_ardB_Rvseq	AATCCGGAAATGATGACG
10335_pMS7163B_910_Fwscn	AAACAGGCCGCAGAGGTG
10336_pMS7163B_910_Fwup	GTTTTCACGCATCGGACC
10337_pMS7163B_910_Rvup_CmR	cctacacaatcgctcaagacGAAGAACGCGAAGCAATGG
10338_pMS7163B_910_CmR_Fwdn	ggaataggaactaaggaggaGCGGATAATTTCTTTAACAGTACAG
10339_pMS7163B_910_Rvdn	GAACAACGGAGGAAATCCC
10340_pMS7163B_910_Rvscn	GGTCTCACCCTTCAACTCCC
10347_pMS7163B_ssb_Fwscn	CATGTTGAGTGCTGCCAG
10348_pMS7163B_ssb_Fwup	GCGGTGATTTAATCAGTGAATCC
10349_pMS7163B_ssb_Rvup_CmR	cctacacaatcgctcaagacGATTACGGGTTTTCAGACGAC
10350_pMS7163B_ssb_CmR_Fwdn	ggaataggaactaaggaggaGACGAGGATGACCTTGTTGATACC
10351_pMS7163B_ssb_Rvdn	ACTCCGACAGGCAGCTGC
10352_pMS7163B_ssb_Rvscn	CGGTCAGAAGGTAGTGTATGG
10445_pMS7163B_ydcB_Fwscn	AGGATGACAGGCGCAAGG
10446_pMS7163B_ydcB_Fwup	AATCCGGCAATCTGTTCG
10447_pMS7163B_ydcB_Rvup_CmR	cctacacaatcgctcaagacTACATCAGGGATTTCGGG
10448_pMS7163B_ydcB_CmR_Fwdn	ggaataggaactaaggaggaTATTCTGAAATATTCGCTCATCC
10449_pMS7163B_ydcB_Rvdn	GAAAGCTGGCGTGACAAAC
10450_pMS7163B_ydcB_Rvscn	AGGAGGTTCTTATGAGTGCACG
10433_pMS7163B_530_Fwscn	ATTAGAATGTTGCGATCAGG
10434_pMS7163B_530_Fwup	CCAACAGACCGAATGACC
10435_pMS7163B_530_Rvup_CmR	cctacacaatcgctcaagacTTAGCCTACGAAGTTAAACGTTAACG
10436_pMS7163B_530_CmR_Fwdn	ggaataggaactaaggaggaAAACGTTCGTTGTGGCAT
10437_pMS7163B_530_Rvdn	ATTGAGCATCTGGCTGTCC
10438_pMS7163B_530_Rvscn	TTTAGCCTGCAGAGACCTG
Plasmid pUS250 / pSU2718 Expression Constructs
10154_pMS7613B_XbaI_RBS_trbA_F	atattTCTAGAttaaagaggagaaaggtaccgcGTGTCTTACCAACACTCCCC
10155_pMS7613B_trbA_R_HindIII	GGACTaagcttTGTTGCAGTGTAGTGGATGG
10156_pMS7163B_XbaI_RBS_trbB_F	atattTCTAGAttaaagaggagaaaggtaccgcATGACCATCCACTACACTGC
10157_pMS7163B_trbB_R_HindIII	GCATCaagcttGCGGTGTATGAGGTCAGG
10150_pMS7163B_XbaI_RBS_nikB_F	atattTCTAGAttaaagaggagaaaggtaccgcATGAATGCCATTATTCCGC
10151_pMS7163B_nikB_R_HindIII	GCATCaagcttTTAATATCCACTCCTCATCCC
10673_pMS7163B_XbaI_RBS_950_F	atattTCTAGAttaaagaggagaaaggtaccgcATGAACTATGCCGGACACG
10674_pMS7163B_950_R_HindIII	GCATCaagcttCTCGTCTCCTTCTCAATCTTTG
11336_pMS7163B_XbaI_RBS_ssb_F	atattTCTAGAttaaagaggagaaaggtaccgcATGAGTGCACGTGGTATCAACAAGG
11337_pMS7163B_ssb_R_HindIII	GCATCaagcttCGATCAGAACGGGATGTCG
11338_pMS7163B_XbaI_RBS_ydcB_F	atattTCTAGAttaaagaggagaaaggtaccgcATGAGCGAATATTTCAGAATATTTCAGG
11339_pMS7163B_ydcB_R_HindIII	GCATCaagcttCGGCACCTCTCTTACTTAAGAATCC
11065_pMS7163B_XbaI_RBS_810_F	atattTCTAGAttaaagaggagaaaggtaccgcATGAGACCATCAATTATCTTCG
11066_pMS7163B_810_R_HindIII	GCATCaagcttTTAATCAGTGACAGACCCG
_pMS7163B_XbaI_RBS_940_F	atattTCTAGAttaaagaggagaaaggtaccgcATGTACGGAACATGCGAAACG
_pMS7163B_930_R_HindIII	GCATCaagcttGCAGCGGTTCACCTTACC
_pMS7163B_XbaI_RBS_parB_2_F	atattTCTAGAttaaagaggagaaaggtaccgcATGCCTGTAACGAAGTGTG
_pMS7163B_parB_2_R_HindIII	GCATCaagcttGTGTGGTTGTTCATCAGGC
_pSU2718_Kan_parB_2_seq1_F	AAACTGGCTGACCTTGCG
11067_pMS7163B_BamHI_RBS_impCAB_F	atattGGATCCttaaagaggagaaaggtaccgcATGATCCGCATTGAAATTC
11068_pMS7163B_impCAB_R_SalI	GCATCgtcgacTGGATTACATATTCATAACTGGG
11069_pMS7163B_impCAB_seq1_F	AGTTCCGCACACTGTATCC
4481_pSU2718.Fsc	AAAGGGGGATGTGCTGCAAG
4482_pSU2718.Rsc	TCCGGCTCGTATGTTGTGTG
TraDIS
2279-Left19Tn5.Cm.3	CTGTCTCTTATACACATCTcacgtcttgagcgattgtgtagg
2280-Right19Tn5.Cm.4	CTGTCTCTTATACACATCTgacatgggaattagccatggtcc
4844-Nextera-Tn5-short	AATGATACGGCGACCACCGAGATCTACACTAGATCGCaacttcggaataggaactaagg

## Sheet: Table D
Table D. I-complex plasmids used to construct database
Accession	Description	Size	Cluster	PlasmidFinder (PF)	Identity to PF Amplicon
NZ_CP016522.1	Salmonella enterica subsp. enterica serovar Heidelberg strain SA02DT09004001 plasmid pSA02DT09004001_101, complete sequence	101,723 bp	1	IncI1-I(Alpha)_1__AP005147	100
NZ_CP019207.1	Salmonella enterica subsp. enterica serovar Saintpaul strain CFSAN004174 plasmid pCFSAN004174, complete sequence	81,410 bp	1	IncI1-I(Alpha)_1__AP005147	97.887
NZ_CP019205.1	Salmonella enterica subsp. enterica serovar Saintpaul strain CFSAN004173 plasmid pCFSAN004173, complete sequence	81,408 bp	1	IncI1-I(Alpha)_1__AP005147	97.887
NZ_CP016387.1	Salmonella enterica subsp. enterica serovar Typhimurium strain ST931R plasmid p931IncI1, complete sequence	93,202 bp	1	IncI1-I(Alpha)_1__AP005147	97.887
NZ_CP016568.1	Salmonella enterica subsp. enterica serovar Heidelberg strain AMR588-04-00318 plasmid pAMR588-04-00318_99, complete sequence	98,998 bp	1	IncI1-I(Alpha)_1__AP005147	100
NZ_CP016572.1	Salmonella enterica subsp. enterica serovar Heidelberg strain AMR588-04-00320 plasmid pAMR588-04-00320_99, complete sequence	98,999 bp	1	IncI1-I(Alpha)_1__AP005147	100
NZ_CP016533.1	Salmonella enterica subsp. enterica serovar Heidelberg strain SA01AB09084001 plasmid pSA01AB09084001_92, complete sequence	91,980 bp	1	IncI1-I(Alpha)_1__AP005147	100
NZ_CP016520.1	Salmonella enterica subsp. enterica serovar Heidelberg strain CE-R2-11-0435 plasmid pCE-R2-11-0435_92, complete sequence	92,323 bp	1	IncI1-I(Alpha)_1__AP005147	99.296
NZ_CP016516.1	Salmonella enterica subsp. enterica serovar Heidelberg strain 11-004736-1-7 plasmid p11-004736-1-7_99, complete sequence	98,998 bp	1	IncI1-I(Alpha)_1__AP005147	100
NC_022742.1	Escherichia coli plasmid pHUSEC2011-1, complete sequence	88,546 bp	1	IncI1-I(Alpha)_1__AP005147	97.887
NZ_CP010130.1	Escherichia coli strain C9 plasmid A, complete sequence	93,062 bp	1	IncI1-I(Alpha)_1__AP005147	100
NZ_CP018104.1	Escherichia coli strain MRSN352231 plasmid pMR0716_tem1, complete sequence	207,960 bp	1	IncI1-I(Alpha)_1__AP005147	100
NZ_CP018122.1	Escherichia coli strain MRSN346355 plasmid pMRSN346355_120.3, complete sequence	120,326 bp	1	IncI1-I(Alpha)_1__AP005147	100
NZ_CP018116.1	Escherichia coli strain MRSN346638 plasmid pMRSN346638_119.3, complete sequence	119,254 bp	1	IncI1-I(Alpha)_1__AP005147	100
NZ_CP013193.1	Escherichia coli strain FORC_031 plasmid pFORC31.3, complete sequence	66,990 bp	3	IncI1-I(Alpha)_1__AP005147	98.592
NZ_CP015838.1	Escherichia coli strain MS6198 plasmid pMS6198D, complete sequence	50,899 bp	3	IncI(Gamma)_1__AP011954	100
NZ_CP015996.1	Escherichia coli strain S51 plasmid pS51_1, complete sequence	93,029 bp	1	IncI1-I(Alpha)_1__AP005147	100
NZ_CP019220.1	Klebsiella pneumoniae strain 1756 plasmid pKp1756, complete sequence	73,952 bp	3	IncI1-I(Alpha)_1__AP005147	100
NZ_CP039490.1	Salmonella enterica subsp. enterica serovar Bareilly str. CFSAN000752 plasmid pCFSAN000752, complete sequence	131,067 bp	1	IncI(Gamma)_1__AP011954	97.81
NZ_CP042944.1	Escherichia fergusonii strain ATCC 35471 plasmid pATCC-35472_2	74,679 bp	1	IncI1-I(Alpha)_1__AP005147	100
NC_011081.1	Salmonella enterica subsp. enterica serovar Heidelberg str. SL476 plasmid pSL476_91, complete sequence	91,374 bp	1	IncI1-I(Alpha)_1__AP005147	99.296
NZ_CP042248.1	Escherichia coli strain BCE049 plasmid pBCE049-2, complete sequence	102,714 bp	1	IncI(Gamma)_1__AP011954	91.333
NZ_CP040455.1	Escherichia coli strain UPEC132 plasmid unnamed2, complete sequence	101,356 bp	2	IncB/O/K/Z_2__GU256641	97.386
NZ_CP038793.1	Escherichia coli strain PF9285 plasmid pDW54_2, complete sequence	87,604 bp	2	IncB/O/K/Z_1__CU928147	95.364
NZ_CP031903.1	Escherichia coli O104:H4 strain FWSEC0009 plasmid unnamed18, complete sequence	88,545 bp	1	IncI1-I(Alpha)_1__AP005147	97.887
NZ_CP039475.1	Salmonella enterica subsp. enterica serovar Bareilly str. CFSAN000968 plasmid pCFSAN000968_2, complete sequence	95,348 bp	1	IncI1-I(Alpha)_1__AP005147	98.592
NZ_CP028312.1	Salmonella enterica subsp. enterica serovar Heidelberg strain CFSAN067218 plasmid pSH-04-1, complete sequence	117,928 bp	1	IncI1-I(Alpha)_1__AP005147	100
NZ_CP023534.1	Escherichia coli strain FDAARGOS_403 plasmid unnamed1, complete sequence	108,679 bp	1	IncI1-I(Alpha)_1__AP005147	97.887
NZ_CP030000.1	Salmonella enterica subsp. enterica serovar Brandenburg strain SA20113174 plasmid pSA20113174.1, complete sequence	102,921 bp	1	IncI1-I(Alpha)_1__AP005147	100
NZ_CP030003.1	Salmonella enterica subsp. enterica serovar Brandenburg strain SA20064858 plasmid pSA20064858.1, complete sequence	119,613 bp	1	IncI1-I(Alpha)_1__AP005147	97.887
NZ_CP030025.1	Salmonella enterica subsp. enterica serovar Ohio strain SA20120345 plasmid pSA20120345.1, complete sequence	100,335 bp	1	IncI1-I(Alpha)_1__AP005147	100
NZ_CP033963.1	Klebsiella pneumoniae strain L482 plasmid p4_L382, complete sequence	102,879 bp	1	IncI1-I(Alpha)_1__AP005147	100
NC_032100.1	Escherichia coli plasmid pTF2, complete sequence	93,112 bp	1	IncI1-I(Alpha)_1__AP005147	97.887
NC_032099.1	Shigella dysenteriae 1 plasmid p92-9000, complete sequence	121,262 bp	2	IncB/O/K/Z_2__GU256641	100
NC_024955.2	Escherichia coli plasmid pHNAH4-1, complete sequence	109,191 bp	1	IncI1-I(Alpha)_1__AP005147	99.296
NC_025198.1	Escherichia coli plasmid pJIE512b, complete sequence	92,339 bp	1	IncI1-I(Alpha)_1__AP005147	100
NC_025180.1	Escherichia coli plasmid pC23-89, complete sequence	89,513 bp	1	IncI1-I(Alpha)_1__AP005147	99.296
NC_025176.1	Escherichia coli plasmid pH2291-112, complete sequence	112,671 bp	1	IncI1-I(Alpha)_1__AP005147	99.296
NC_025147.1	Escherichia coli plasmid pV404, complete sequence	101,631 bp	1	IncI1-I(Alpha)_1__AP005147	99.296
NC_025145.1	Escherichia coli plasmid pL2-87, complete sequence	87,042 bp	2	IncB/O/K/Z_1__CU928147	95.364
NC_025144.1	Escherichia coli plasmid pC49-108, complete sequence	108,660 bp	1	IncI1-I(Alpha)_1__AP005147	99.296
NC_025143.1	Escherichia coli plasmid pC59-112, complete sequence	112,330 bp	1	IncI1-I(Alpha)_1__AP005147	99.296
NC_025142.1	Escherichia coli plasmid pC60-108, complete sequence	108,661 bp	1	IncI1-I(Alpha)_1__AP005147	99.296
NC_025140.1	Escherichia coli plasmid pH1519-88, complete sequence	88,678 bp	1	IncI1-I(Alpha)_1__AP005147	97.887
NC_025138.1	Escherichia coli plasmid pH2332-107, complete sequence	107,386 bp	2	IncB/O/K/Z_2__GU256641	95
NC_024980.1	Escherichia coli plasmid pESBL-315, complete sequence	93,037 bp	1	IncI1-I(Alpha)_1__AP005147	99.296
NC_024979.1	Escherichia coli plasmid pESBL-305, complete sequence	107,552 bp	1	IncI1-I(Alpha)_1__AP005147	99.296
NC_024978.1	Escherichia coli plasmid pESBL-283, complete sequence	110,137 bp	1	IncI1-I(Alpha)_1__AP005147	99.296
NC_024977.1	Escherichia coli plasmid pESBL-12, complete sequence	96,463 bp	1	IncI1-I(Alpha)_1__AP005147	100
NC_024976.1	Escherichia coli plasmid pESBL-117, complete sequence	89,503 bp	1	IncI1-I(Alpha)_1__AP005147	99.296
NC_024975.1	Escherichia coli plasmid pE17.16, complete sequence	101,321 bp	1	IncI1-I(Alpha)_1__AP005147	99.296
NC_023899.1	Salmonella enterica subsp. enterica serovar Typhimurium plasmid pSTM7, complete sequence	83,410 bp	1	IncI1-I(Alpha)_1__AP005147	99.296
NC_023329.1	Escherichia coli plasmid pIFM3804, complete sequence	104,399 bp	1	IncI1-I(Alpha)_1__AP005147	99.296
NC_023326.1	Escherichia coli ACN001 plasmid pACN001-F, complete sequence	92,447 bp	1	IncI1-I(Alpha)_1__AP005147	100
NC_023276.1	Salmonella enterica subsp. enterica serovar Typhimurium plasmid p9134dAT, complete sequence	109,512 bp	1	IncI1-I(Alpha)_1__AP005147	100
NC_023275.1	Salmonella enterica subsp. enterica serovar Typhimurium plasmid p9134, complete sequence	133,802 bp	1	IncI1-I(Alpha)_1__AP005147	100
NC_022996.1	Escherichia coli plasmid pO26-CRL-125, complete sequence	124,908 bp	2	IncB/O/K/Z_2__GU256641	95
NC_022992.1	Escherichia coli plasmid pO111-CRL-115, complete sequence	115,452 bp	2	IncB/O/K/Z_2__GU256641	95
NC_022267.1	Salmonella enterica subsp. enterica serovar Enteritidis plasmid pS1400_89, complete sequence	89,566 bp	1	IncI1-I(Alpha)_1__AP005147	100
NC_020991.1	Shigella sonnei plasmid pKHSB1, complete sequence	94,089 bp	1	IncI1-I(Alpha)_1__AP005147	100
NC_019099.1	Salmonella enterica plasmid pNF1358, complete sequence	99,331 bp	1	IncI1-I(Alpha)_1__AP005147	100
NC_019137.1	Salmonella enterica subsp. enterica serovar Derby plasmid pSD107, complete sequence	107,637 bp	1	IncI1-I(Alpha)_1__AP005147	100
NC_019131.1	Salmonella enterica subsp. enterica serovar Heidelberg plasmid pSH146_87, complete sequence	86,586 bp	1	IncI1-I(Alpha)_1__AP005147	100
NC_019123.1	Salmonella enterica subsp. enterica serovar Heidelberg plasmid pSH1148_107, complete sequence	106,833 bp	1	IncI1-I(Alpha)_1__AP005147	100
NC_019111.1	Salmonella enterica subsp. enterica serovar Typhimurium plasmid pSal8934a, complete sequence	91,369 bp	1	IncI1-I(Alpha)_1__AP005147	100
NC_019104.1	Salmonella enterica subsp. enterica serovar Kentucky plasmid pCS0010A_95, complete sequence	95,175 bp	1	IncI1-I(Alpha)_1__AP005147	99.296
NC_019097.1	Escherichia coli plasmid Plm, complete sequence	98,809 bp	1	IncI1-I(Alpha)_1__AP005147	100
NC_019061.1	Escherichia coli plasmid pPWD4_103, complete sequence	103,297 bp	1	IncI1-I(Alpha)_1__AP005147	99.296
NC_019044.1	Escherichia coli plasmid pND12_96, complete sequence	92,290 bp	1	IncI1-I(Alpha)_1__AP005147	99.296
NC_019043.1	Escherichia coli plasmid pND11_107, complete sequence	107,138 bp	1	IncI1-I(Alpha)_1__AP005147	100
NC_018995.1	Escherichia coli plasmid pHUSEC41-1, complete sequence	91,942 bp	2	IncB/O/K/Z_2__GU256641	100
NC_015965.1	Salmonella enterica subsp. enterica serovar Typhimurium plasmid R621a, complete sequence	93,185 bp	1	IncI(Gamma)_1__AP011954	100
NC_014843.1	Escherichia coli plasmid p3521, complete sequence	110,416 bp	2	IncB/O/K/Z_2__GU256641	100
NC_014477.1	Escherichia coli plasmid pCT, complete sequence	93,629 bp	2	IncB/O/K/Z_4__FN868832	100
NC_014383.1	Escherichia coli plasmid pEC_Bactec, complete sequence	92,970 bp	1	IncI1-I(Alpha)_1__AP005147	97.887
NC_014234.1	Escherichia coli ETEC 1392/75 plasmid p746, complete sequence	74,575 bp	3	IncI1-I(Alpha)_1__AP005147	98.592
NC_013120.1	Escherichia coli plasmid pEK204, complete sequence	93,732 bp	1	IncI1-I(Alpha)_1__AP005147	100
NC_011754.1	Escherichia coli ED1a plasmid pECOED, complete sequence	119,594 bp	2	IncB/O/K/Z_1__CU928147	100
NC_005014.1	Salmonella enterica subsp. enterica serovar Typhimurium plasmid R64, complete sequence	120,826 bp	1	IncI1-I(Alpha)_1__AP005147	100
NC_002122.1	Shigella sonnei plasmid P9, complete sequence	93,399 bp	1	IncI1-I(Alpha)_1__AP005147	100
NZ_CP029837.1	Salmonella enterica subsp. enterica serovar Typhimurium strain 10ST07093 plasmid p10ST07093A, complete sequence	93,657 bp	1	IncI1-I(Alpha)_1__AP005147	100
NZ_CP040923.1	Escherichia coli strain FC853_EC plasmid p853EC4, complete sequence	45,224 bp	3	IncI(Gamma)_1__AP011954	100
NZ_CP041413.1	Escherichia coli strain STEC719 plasmid pSTEC719_2, complete sequence	82,584 bp	1	IncI1-I(Alpha)_1__AP005147	100
NZ_CP041394.1	Escherichia coli strain ECOL-18-VL-LA-PA-Ryan-0026 plasmid p45407_2	137,828 bp	1	IncI1-I(Alpha)_1__AP005147	100
NZ_CP025455.1	Salmonella enterica subsp. enterica serovar Agona strain USDA-ARS-USMARC-76334 plasmid pSAG-76334, complete sequence	96,532 bp	1	IncI1-I(Alpha)_1__AP005147	99.296
LC485173.1	Escherichia coli B1 plasmid pColBM-B1 DNA, complete sequence	84,497 bp	1	IncI1-I(Alpha)_1__AP005147	100
LC480203.1	Escherichia coli B64 plasmid pB64 DNA, complete sequence	109,169 bp	1	IncI1-I(Alpha)_1__AP005147	99.296
AP017893.1	Escherichia coli plasmid pS11 DNA, complete sequence, strain: S11	101,377 bp	1	IncI1-I(Alpha)_1__AP005147	99.296
AP017892.1	Escherichia coli plasmid pN23 DNA, complete sequence, strain: N23	91,831 bp	1	IncI1-I(Alpha)_1__AP005147	99.296
LN735561.1	Escherichia coli plasmid pC271, complete sequence, strain C271	125,315 bp	1	IncI(Gamma)_1__AP011954	100
LN735560.1	Escherichia coli plasmid pV408, complete sequence, strain V408	114,911 bp	1	IncI(Gamma)_1__AP011954	100
LN735559.1	Escherichia coli plasmid pM105, complete sequence, strain M105	123,252 bp	1	IncI(Gamma)_1__AP011954	100
LN735558.1	Escherichia coli plasmid pC193, complete sequence, strain C193	124,492 bp	1	IncI(Gamma)_1__AP011954	100
LC019731.1	Escherichia coli plasmid pCMY2 DNA, complete sequence, strain: TVGHEC01	102,199 bp	1	IncI1-I(Alpha)_1__AP005147	99.296
HF572032.1	Shigella sonnei 10188 plasmid pKHSB1 complete sequence	94,089 bp	1	IncI1-I(Alpha)_1__AP005147	100
NZ_CP043035.1	Escherichia coli strain XDL plasmid pXDL-2, complete sequence	108,364 bp	2	IncI(Gamma)_1__AP011954	95.683
NZ_CP040536.1	Klebsiella pneumoniae strain CR-HvKP1 plasmid pCR-HvKP1-p3, complete sequence	99,717 bp	1	IncI1-I(Alpha)_1__AP005147	100
NZ_CP040548.1	Klebsiella pneumoniae strain CR-HvKP5 plasmid pCR-HvKP5-p3, complete sequence	99,717 bp	1	IncI1-I(Alpha)_1__AP005147	100
NZ_CP040542.1	Klebsiella pneumoniae strain CR-HvKP4 plasmid pCR-HvKP4-p3, complete sequence	99,722 bp	1	IncI1-I(Alpha)_1__AP005147	100
NZ_CP028611.1	Escherichia coli strain 142 plasmid pTA142-2, complete sequence	88,018 bp	2	IncB/O/K/Z_2__GU256641	94.771
NZ_CP047572.1	Escherichia coli strain 2EC1 plasmid p2EC1-1, complete sequence	127,645 bp	1	IncI(Gamma)_1__AP011954	100
NZ_CP037994.1	Salmonella enterica subsp. enterica serovar Albany strain sg_wt5 plasmid psg_wt5	84,511 bp	1	IncI1-I(Alpha)_1__AP005147	99.296
NZ_CP022734.1	Escherichia coli strain SA186 plasmid pSA186_5, complete sequence	106,936 bp	1	IncI1-I(Alpha)_1__AP005147	99.296
NZ_LT838204.1	Escherichia coli isolate WI2 isolate plasmid pWI2-incI1, complete sequence	83,831 bp	1	IncI1-I(Alpha)_1__AP005147	100
NZ_CP016865.1	Salmonella enterica subsp. enterica serovar Typhimurium str. CDC 2010K-1587 isolate USDA-ARS-USMARC-1908 plasmid pSTY2-2010K-1587, complete sequence	104,250 bp	1	IncI1-I(Alpha)_1__AP005147	100
NZ_CP025339.1	Salmonella enterica subsp. enterica serovar Typhimurium strain BL10 plasmid p113k, complete sequence	112,565 bp	1	IncI1-I(Alpha)_1__AP005147	100
NZ_CP014662.1	Salmonella enterica subsp. enterica serovar Anatum str. USDA-ARS-USMARC-1783 plasmid pSAN1-2010K-2577, complete sequence	103,851 bp	1	IncI1-I(Alpha)_1__AP005147	100
NZ_CP012929.1	Salmonella enterica subsp. enterica serovar Heidelberg strain 12-4374 plasmid p12-4374_96, complete sequence	96,042 bp	1	IncI1-I(Alpha)_1__AP005147	100
NZ_CP029990.1	Salmonella enterica subsp. diarizonae serovar 48:i:z strain SA20121591 plasmid pSA20121591.1, complete sequence	121,189 bp	4	IncB/O/K/Z_1__CU928147	80.714
NZ_AP019762.1	Escherichia coli O111:H- strain 110512 plasmid pO111-110512_1, complete sequence	118,827 bp	2	IncB/O/K/Z_2__GU256641	95
NZ_CP025625.1	Escherichia coli strain SCEC020007 plasmid pBOKZ_020007, complete sequence	84,952 bp	2	IncB/O/K/Z_1__CU928147	100
NZ_CP023957.1	Escherichia coli strain FDAARGOS_448 plasmid unnamed3, complete sequence	48,550 bp	3	IncI(Gamma)_1__AP011954	100
NC_021811.1	Salmonella enterica subsp. enterica serovar Heidelberg str. 41578 plasmid pSEEH1578_01, complete sequence	117,929 bp	1	IncI1-I(Alpha)_1__AP005147	100
NC_017718.1	Salmonella enterica subsp. enterica serovar Typhimurium str. SL1344 plasmid pCol1B9_SL1344, complete sequence	86,908 bp	1	IncI1-I(Alpha)_1__AP005147	100
NC_011419.1	Escherichia coli SE11 plasmid pSE11-1, complete sequence	100,021 bp	1	IncI1-I(Alpha)_1__AP005147	100
NZ_CP018625.1	Escherichia coli strain FORC_044 plasmid pFORC44_1, complete sequence	111,755 bp	1	IncI1-I(Alpha)_1__AP005147	100
NZ_CP021208.1	Escherichia coli strain strain Z247 plasmid p2474-3, complete sequence	86,725 bp	1	IncI1-I(Alpha)_1__AP005147	100
NZ_CP014972.2	Salmonella enterica subsp. enterica serovar Typhimurium str. USDA-ARS-USMARC-1898 isolate ST073 plasmid pSTY1-1898, complete sequence	95,780 bp	1	IncI1-I(Alpha)_1__AP005147	97.183
NZ_CP043228.1	Escherichia coli strain Ec-050 plasmid pEc-050-TEM-30, complete sequence	115,935 bp	1	IncI1-I(Alpha)_1__AP005147	100
NZ_LS992187.1	Escherichia coli isolate Escherichia coli str. 3426 plasmid 3, complete sequence	99,072 bp	1	IncI1-I(Alpha)_1__AP005147	100
NZ_AP018797.1	Escherichia coli strain E2855 plasmid pE2855-1, complete sequence	125,200 bp	2	IncB/O/K/Z_2__GU256641	95
NZ_CP019215.2	Escherichia coli strain WCHEC050613 plasmid pI_050613, complete sequence	84,615 bp	1	IncI1-I(Alpha)_1__AP005147	99.296
NZ_AP017613.1	Escherichia coli strain 20Ec-P-124 plasmid pMRY16-002_3, complete sequence	108,957 bp	2	IncB/O/K/Z_2__GU256641	95
NZ_CP019173.1	Salmonella enterica subsp. enterica serovar Saintpaul strain CFSAN004175 plasmid pCFSAN004175, complete sequence	81,409 bp	1	IncI1-I(Alpha)_1__AP005147	97.887
NZ_CP016548.1	Escherichia coli strain O177:H21 plasmid unnamed2, complete sequence	90,835 bp	2	IncB/O/K/Z_4__FN868832	97.987
NZ_LN890525.1	Salmonella enterica subsp. enterica serovar Weltevreden strain 2511STDY5712385 plasmid 2, complete sequence	84,987 bp	1	IncI1-I(Alpha)_1__AP005147	99.296
NZ_CP041621.1	Shigella flexneri strain C32 plasmid pC32_2, complete sequence	88,076 bp	1	IncI1-I(Alpha)_1__AP005147	100
NZ_CP026778.1	Shigella dysenteriae strain 69-3818 plasmid unnamed1	115,128 bp	2	IncB/O/K/Z_2__GU256641	100
NZ_CP024468.1	Shigella dysenteriae strain BU53M1 plasmid pBU53M1, complete sequence	115,922 bp	1	IncI1-I(Alpha)_1__AP005147	99.296
NZ_CP023900.1	Escherichia coli strain FDAARGOS_433 plasmid unnamed6, complete sequence	34,323 bp	3	IncI(Gamma)_1__AP011954	100
NZ_CP039299.1	Escherichia coli strain PigCaeca_1 plasmid unnamed1, complete sequence	105,771 bp	1	IncI1-I(Alpha)_1__AP005147	99.296
MN242251.1	Escherichia coli strain 5M plasmid pISV_IncI_CMY-42, complete sequence	41,143 bp	3	IncI(Gamma)_1__AP011954	100
NZ_CP028315.1	Salmonella enterica subsp. enterica serovar Typhimurium var. 5- strain CFSAN067217 plasmid pSC-31-1, complete sequence	98,989 bp	1	IncI1-I(Alpha)_1__AP005147	100
NZ_CP026941.1	Escherichia coli strain CFS3313 plasmid pCFS3313-2, complete sequence	111,813 bp	1	IncI1-I(Alpha)_1__AP005147	99.296
MN702386.1	Escherichia coli strain LWY24J plasmid pLWY24J-4, complete sequence	89,065 bp	1	IncI1-I(Alpha)_1__AP005147	99.296
MN540570.1	Escherichia coli strain E.coli4feg plasmid pIV_IncI1, complete sequence	90,249 bp	1	IncI1-I(Alpha)_1__AP005147	100
MN334220.1	Salmonella enterica subsp. enterica serovar Typhimurium strain TW-Stm37 plasmid pSTM37-118, complete sequence	118,115 bp	2	IncB/O/K/Z_2__GU256641	95
MN334219.1	Salmonella enterica subsp. enterica serovar Typhimurium strain TW-Stm32 plasmid pSTM32_108, complete sequence	108,065 bp	2	IncB/O/K/Z_2__GU256641	95
MN241905.1	Salmonella enterica subsp. enterica serovar Typhimurium strain STM3224 plasmid pUY_STM96, complete sequence	96,476 bp	1	IncI1-I(Alpha)_1__AP005147	100
MK416155.1	Escherichia coli strain AR24.2b plasmid pCMY-42, complete sequence	47,033 bp	3	IncI(Gamma)_1__AP011954	100
MK396099.1	Escherichia coli strain Ec20-Lar plasmid unnamed, complete sequence	106,616 bp	2	IncB/O/K/Z_2__GU256641	100
MK758104.1	Escherichia coli strain 0126:B16 plasmid R16, complete sequence	107,174 bp	2	IncB/O/K/Z_2__GU256641	100
MK455767.1	Escherichia coli strain Ec-2Lar plasmid pB-Ec2, complete sequence	95,745 bp	2	IncB/O/K/Z_2__GU256641	100
MK070495.1	Escherichia coli strain MB6212 plasmid pMB5876, complete sequence	117,108 bp	1	IncI1-I(Alpha)_1__AP005147	99.296
MK088173.1	Salmonella enterica subsp. enterica strain H-185 plasmid R805a, complete sequence	84,157 bp	2	IncB/O/K/Z_2__GU256641	100
MK238490.1	Salmonella enterica subsp. enterica strain 440915 plasmid pSPA440915, complete sequence	90,080 bp	1	IncI1-I(Alpha)_1__AP005147	97.887
MK181568.1	Escherichia coli plasmid pESBL20150178, complete sequence	108,457 bp	1	IncI1-I(Alpha)_1__AP005147	99.296
MK181567.1	Escherichia coli plasmid pESBL20150097, complete sequence	107,761 bp	1	IncI1-I(Alpha)_1__AP005147	99.296
MK181566.1	Escherichia coli plasmid p15078279, complete sequence	111,403 bp	1	IncI1-I(Alpha)_1__AP005147	99.296
MK181565.1	Escherichia coli plasmid pESBL20140131, complete sequence	108,344 bp	1	IncI1-I(Alpha)_1__AP005147	99.296
MK181564.1	Escherichia coli plasmid p15124679, complete sequence	109,726 bp	1	IncI1-I(Alpha)_1__AP005147	99.296
MK181563.1	Escherichia coli plasmid p15095941, complete sequence	109,727 bp	1	IncI1-I(Alpha)_1__AP005147	99.296
MK181562.1	Escherichia coli plasmid p15090172, complete sequence	107,705 bp	1	IncI1-I(Alpha)_1__AP005147	99.296
MK181561.1	Escherichia coli plasmid p14011252, complete sequence	108,214 bp	1	IncI1-I(Alpha)_1__AP005147	99.296
MK181560.1	Escherichia coli plasmid p14006165, complete sequence	111,287 bp	1	IncI1-I(Alpha)_1__AP005147	99.296
MK181559.1	Escherichia coli plasmid p199, complete sequence	122,616 bp	1	IncI1-I(Alpha)_1__AP005147	99.296
MK181558.1	Escherichia coli plasmid p15076331, complete sequence	109,836 bp	1	IncI1-I(Alpha)_1__AP005147	99.296
MK181557.1	Escherichia coli plasmid p14019095, complete sequence	108,490 bp	1	IncI1-I(Alpha)_1__AP005147	99.296
MH422553.1	Escherichia coli strain L-I1 plasmid pIncI1, complete sequence	97,743 bp	1	IncI1-I(Alpha)_1__AP005147	99.296
MH430883.1	Salmonella enterica subsp. enterica serovar London strain 3-5 plasmid pSa44-CRO, complete sequence	91,411 bp	1	IncI1-I(Alpha)_1__AP005147	99.296
MH430881.1	Salmonella enterica subsp. enterica serovar London strain 3-5 plasmid pSa44-CIP-CRO, complete sequence	202,750 bp	1	IncI1-I(Alpha)_1__AP005147	99.296
MH287044.1	Escherichia coli strain 5.1-R1 plasmid pCERC6, complete sequence	98,766 bp	2	IncB/O/K/Z_2__GU256641	100
MG196294.1	Escherichia coli strain THSJ02 plasmid pHNTH02-1, complete sequence	118,337 bp	2	IncB/O/K/Z_2__GU256641	93.711
MH674341.1	Escherichia coli strain EC07 plasmid pUR-EC07, complete sequence	105,836 bp	1	IncI1-I(Alpha)_1__AP005147	100
MH618673.1	Escherichia coli strain 838B plasmid p838B-R, complete sequence	94,803 bp	2	IncB/O/K/Z_2__GU256641	100
MH472638.1	Escherichia coli strain ESBL20160056 plasmid pESBL20160056, complete sequence	101,575 bp	1	IncI1-I(Alpha)_1__AP005147	100
MG904995.1	Escherichia coli strain 15OD0495 plasmid p15ODAR, complete sequence	99,010 bp	1	IncI1-I(Alpha)_1__AP005147	99.296
MG948334.1	Escherichia coli strain 2305 plasmid p2305, complete sequence	111,670 bp	1	IncI1-I(Alpha)_1__AP005147	99.296
MG948333.1	Escherichia coli strain 2454 plasmid p2454, complete sequence	87,860 bp	1	IncI1-I(Alpha)_1__AP005147	100
MG948332.1	Escherichia coli strain 2411 plasmid p2411, complete sequence	91,353 bp	1	IncI1-I(Alpha)_1__AP005147	97.887
MG948331.1	Escherichia coli strain 2319 plasmid p2319, complete sequence	91,325 bp	1	IncI1-I(Alpha)_1__AP005147	97.887
MG948330.1	Escherichia coli strain 2309 plasmid p2309, complete sequence	91,340 bp	1	IncI1-I(Alpha)_1__AP005147	97.887
MG764547.1	Escherichia coli strain 14E509 plasmid p14E509-CTXM, complete sequence	112,544 bp	1	IncI1-I(Alpha)_1__AP005147	100
MG601057.1	Escherichia coli strain EC1107 plasmid pEC1107-NDM-116K, complete sequence	116,042 bp	2	IncB/O/K/Z_2__GU256641	93.711
MG838206.1	Escherichia coli strain 92944 plasmid p92944-NDM, complete sequence	118,644 bp	2	IncB/O/K/Z_2__GU256641	93.711
MG825377.1	Escherichia coli strain 1108 plasmid p1108-emrB, complete sequence	101,660 bp	3	IncI1-I(Alpha)_1__AP005147	90.714
MG825376.1	Escherichia coli strain 1108 plasmid p1108-CMY2, complete sequence	98,157 bp	1	IncI1-I(Alpha)_1__AP005147	100
MG825375.1	Escherichia coli strain 1106 plasmid p1106-NDM, complete sequence	113,687 bp	2	IncB/O/K/Z_2__GU256641	93.711
MG825371.1	Escherichia coli strain 1106 plasmid p1106-IncFII, complete sequence	92,438 bp	2	IncB/O/K/Z_4__FN868832	99.329
KF290378.2	Salmonella enterica subsp. enterica serovar Typhimurium plasmid pSTM2, complete sequence	96,876 bp	1	IncI1-I(Alpha)_1__AP005147	99.296
MG299151.1	Shigella sonnei strain SH287-2 plasmid pSH287-2, complete sequence	109,845 bp	2	IncB/O/K/Z_1__CU928147	100
MG299147.1	Shigella sonnei strain SH284-2 plasmid pSH284-2, complete sequence	109,845 bp	2	IncB/O/K/Z_1__CU928147	100
MG299133.1	Shigella sonnei strain SH272-2 plasmid pSH272-2, complete sequence	109,845 bp	2	IncB/O/K/Z_1__CU928147	100
MG299131.1	Shigella sonnei strain SH271-2 plasmid pSH271-2, complete sequence	109,845 bp	2	IncB/O/K/Z_1__CU928147	100
MG299128.1	Shigella sonnei strain SH262-2 plasmid pSH262-2, complete sequence	109,845 bp	2	IncB/O/K/Z_1__CU928147	100
MG844436.1	Escherichia coli strain EC13 plasmid pCMY-136, complete sequence	90,844 bp	1	IncI1-I(Alpha)_1__AP005147	100
MG545910.1	Escherichia coli strain EC014 plasmid pEC014, complete sequence	118,613 bp	1	IncI(Gamma)_1__AP011954	100
MG545909.1	Escherichia coli strain EC013 plasmid pEC013, complete sequence	118,495 bp	2	IncB/O/K/Z_2__GU256641	93.711
MG516908.1	Escherichia coli plasmid pEc42, complete sequence	112,530 bp	1	IncI1-I(Alpha)_1__AP005147	100
MF344577.1	Klebsiella pneumoniae strain N201205880 plasmid p205880-NR2, complete sequence	82,822 bp	1	IncI1-I(Alpha)_1__AP005147	98.592
MF344576.1	Escherichia coli strain 15061806 plasmid p61806-CTXM, complete sequence	104,270 bp	2	IncB/O/K/Z_2__GU256641	100
MF344575.1	Escherichia coli strain 140611011 plasmid p11011-CTXM, complete sequence	131,779 bp	1	IncI(Gamma)_1__AP011954	100
MF156268.1	Escherichia coli strain 3-S1R plasmid pCERC10, complete sequence	86,242 bp	2	IncB/O/K/Z_2__GU256641	96.154
MF679144.1	Escherichia coli plasmid pBJ114-78, complete sequence	78,597 bp	3	IncI(Gamma)_1__AP011954	100
MG569891.1	Shigella sonnei strain DE105 plasmid pDE105, complete sequence	112,677 bp	1	IncI1-I(Alpha)_1__AP005147	100
MG271839.1	Escherichia coli strain SDX5C138 plasmid pHNSD138-1, complete sequence	103,506 bp	2	IncB/O/K/Z_2__GU256641	93.711
MF152729.1	Escherichia coli plasmid pCTXM1-MU2, complete sequence	110,255 bp	1	IncI1-I(Alpha)_1__AP005147	99.296
KY964068.1	Escherichia coli strain LV23529 plasmid pLV23529-CTX-M-8, complete sequence	89,458 bp	1	IncI1-I(Alpha)_1__AP005147	99.296
KY748190.1	Escherichia coli strain EC008 plasmid pEC008, complete sequence	122,022 bp	1	IncI1-I(Alpha)_1__AP005147	100
KY748189.1	Escherichia coli strain EC007 plasmid pEC007, complete sequence	104,790 bp	1	IncI1-I(Alpha)_1__AP005147	100
KY748188.1	Escherichia coli strain EC006 plasmid pEC006, complete sequence	106,128 bp	1	IncI1-I(Alpha)_1__AP005147	100
KY689635.1	Escherichia coli strain Mbl536 plasmid pMbl536, complete sequence	100,230 bp	2	IncB/O/K/Z_1__CU928147	94.702
KY565558.1	Escherichia coli strain Mbl488 plasmid pMbl488, complete sequence	101,065 bp	2	IncB/O/K/Z_1__CU928147	94.702
KY865323.1	Escherichia coli strain SY286M plasmid pECM13, complete sequence	113,006 bp	1	IncI1-I(Alpha)_1__AP005147	100
MF078004.1	Escherichia coli strain ET20160881 plasmid pET20160881, complete sequence	97,940 bp	1	IncB/O/K/Z_2__GU256641	96.078
KY471629.1	Shigella sonnei strain SH15sh105 plasmid pSH15sh104, complete sequence	104,285 bp	2	IncB/O/K/Z_1__CU928147	100
KY471628.1	Shigella sonnei strain SH15sh99 plasmid pSH15sh99, complete sequence	104,285 bp	2	IncB/O/K/Z_1__CU928147	100
KY463221.1	Escherichia coli plasmid pCMY-42, complete sequence	48,687 bp	3	IncI(Gamma)_1__AP011954	100
KX452392.1	Escherichia coli strain JB10 plasmid pJB10, complete sequence	93,257 bp	1	IncI1-I(Alpha)_1__AP005147	99.296
KX246268.1	Escherichia coli strain RD174 plasmid pHNRD174, complete sequence	86,207 bp	1	IncI1-I(Alpha)_1__AP005147	100
KU932033.1	Escherichia coli plasmid pEC16I_2, complete sequence	95,380 bp	1	IncI1-I(Alpha)_1__AP005147	99.296
KU932032.1	Escherichia coli plasmid pEC16I_1, complete sequence	94,325 bp	1	IncI1-I(Alpha)_1__AP005147	99.296
KU932030.1	Escherichia coli plasmid pEC15I_2, complete sequence	87,767 bp	1	IncI1-I(Alpha)_1__AP005147	99.296
KU932029.1	Escherichia coli plasmid pEC15I_1, complete sequence	87,811 bp	1	IncI1-I(Alpha)_1__AP005147	99.296
KU932027.1	Escherichia coli plasmid pEC14II_2, complete sequence	87,666 bp	1	IncI1-I(Alpha)_1__AP005147	99.296
KU932026.1	Escherichia coli plasmid pEC14II_1, complete sequence	87,848 bp	1	IncI1-I(Alpha)_1__AP005147	99.296
KU932021.1	Escherichia coli plasmid pEC3I, complete sequence	91,885 bp	2	IncB/O/K/Z_2__GU256641	100
KX058576.1	Salmonella enterica strain SJTUF10584 plasmid pS10584, complete sequence	94,697 bp	1	IncI1-I(Alpha)_1__AP005147	100
KU355874.1	Escherichia coli strain FAM22871 plasmid pFAM22871_2, complete sequence	97,819 bp	1	IncI1-I(Alpha)_1__AP005147	100
KU312044.1	Escherichia coli strain 1292 transconjugant plasmid pNVI1292, complete sequence	79,298 bp	2	IncB/O/K/Z_4__FN868832	97.315
KT754167.1	Shigella dysenteriae 1 strain 69-3818 plasmid p69-3818, complete sequence	119,227 bp	2	IncB/O/K/Z_2__GU256641	100
KT754162.1	Shigella dysenteriae 1 strain BU53M1 plasmid pBU53M1, complete sequence	111,673 bp	1	IncI1-I(Alpha)_1__AP005147	99.296
KR905384.1	Escherichia coli strain DV45 plasmid pDV45, complete sequence	85,963 bp	2	IncB/O/K/Z_4__FN868832	97.987
KR905390.1	Escherichia coli strain DV10 plasmid pDV10, complete sequence	79,277 bp	2	IncB/O/K/Z_4__FN868832	97.315
KR905385.1	Escherichia coli strain 5312.29 plasmid p5312.29, complete sequence	86,455 bp	2	IncB/O/K/Z_4__FN868832	97.987
KR905386.1	Escherichia coli strain MSA1088 plasmid pTMSA1088, complete sequence	79,297 bp	2	IncB/O/K/Z_4__FN868832	97.315
KR905387.1	Escherichia coli strain MSA992 plasmid pTMSA992, complete sequence	79,782 bp	2	IncB/O/K/Z_4__FN868832	97.315
KR905388.1	Escherichia coli strain MSA970 plasmid pTMSA970, complete sequence	79,176 bp	2	IncB/O/K/Z_4__FN868832	96.644
KR905389.1	Escherichia coli isolate 4809.66 plasmid p4809.66, complete sequence	85,422 bp	2	IncB/O/K/Z_4__FN868832	97.987
KU130396.1	Escherichia coli strain S68 plasmid pS68, complete sequence	115,776 bp	1	IncI1-I(Alpha)_1__AP005147	100
KT282968.1	Escherichia coli strain EC012 plasmid pEC012, complete sequence	139,622 bp	1	IncI(Gamma)_1__AP011954	100
KT868530.1	Salmonella enterica subsp. enterica serovar Enteritidis strain SE115 plasmid pSE115, complete sequence	87,255 bp	1	IncI(Gamma)_1__AP011954	100
KT779550.1	Escherichia coli strain 369 plasmid p369, complete sequence	107,899 bp	1	IncI1-I(Alpha)_1__AP005147	99.296
KP987217.1	Klebsiella pneumoniae strain 628 plasmid p628-CTXM, complete sequence	85,338 bp	1	IncI1-I(Alpha)_1__AP005147	100
KP789019.1	Escherichia coli strain WCHEC13-8 plasmid pCMY42, complete sequence	64,429 bp	3	IncI(Gamma)_1__AP011954	100
KM052220.1	Escherichia coli strain H18 Hel20 TF1 plasmid pTF_H18 Hel20 TF1, complete sequence	89,961 bp	1	IncI1-I(Alpha)_1__AP005147	97.887
EU418926.1	Escherichia coli strain JIE139 plasmid pJIE139, complete sequence	87,925 bp	1	IncI1-I(Alpha)_1__AP005147	100
EU418923.1	Escherichia coli strain JIE113 plasmid pJIE113, complete sequence	91,205 bp	1	IncI1-I(Alpha)_1__AP005147	97.887
EU418931.1	Escherichia coli strain JIE174 plasmid pJIE174, complete sequence	96,452 bp	1	IncI1-I(Alpha)_1__AP005147	100
KJ866866.1	Escherichia coli strain SKLX3330 plasmid pSKLX3330, complete sequence	89,672 bp	1	IncI1-I(Alpha)_1__AP005147	100
KM409652.1	Escherichia coli strain REL5382 plasmid pB15, complete sequence	102,294 bp	1	IncI1-I(Alpha)_1__AP005147	99.296
KM377240.1	Escherichia coli strain HV295 plasmid pHV295, complete sequence	105,076 bp	1	IncI1-I(Alpha)_1__AP005147	99.296
KM377239.1	Escherichia coli strain HV292 plasmid pHV292, complete sequence	117,269 bp	1	IncI1-I(Alpha)_1__AP005147	99.296
KM377238.1	Escherichia coli strain HV114 plasmid pHV114, complete sequence	110,997 bp	1	IncI1-I(Alpha)_1__AP005147	99.296
KP198616.1	Escherichia coli strain C0996A plasmid pCTXM123_C0996, complete sequence	108,435 bp	1	IncI1-I(Alpha)_1__AP005147	99.296
KJ406378.1	Shigella sonnei strain SS084469 plasmid pSH4469, complete sequence	91,109 bp	1	IncI1-I(Alpha)_1__AP005147	100
NZ_CP041679.1	Escherichia coli strain ESBL 15 plasmid unnamed1, complete sequence	88,891 bp	1	IncI1-I(Alpha)_1__AP005147	100
NZ_CP029060.1	Escherichia coli strain FORC_081 plasmid pFORC_081_3, complete sequence	38,749 bp	3	IncI1-I(Alpha)_1__AP005147	99.296
NZ_LS999562.1	Escherichia coli isolate EC-TO143 plasmid 3, complete sequence	102,557 bp	1	IncI1-I(Alpha)_1__AP005147	100
NZ_CP048373.1	Escherichia coli strain 163 plasmid pC-F-163_B, complete sequence	71,270 bp	3	IncI(Gamma)_1__AP011954	100
MH579767.2	Salmonella enterica subsp. enterica serovar Typhi strain SAL-18-0989 isolate B plasmid pSTY-blaCTX-M-65, complete sequence	120,037 bp	1	IncI(Gamma)_1__AP011954	100
NZ_CP025279.1	Salmonella enterica subsp. enterica serovar Montevideo str. USDA-ARS-USMARC-1913 plasmid pSLU-1913, complete sequence	92,439 bp	1	IncI1-I(Alpha)_1__AP005147	100
NC_018659.1	Escherichia coli O104:H4 str. 2011C-3493 plasmid pESBL-EA11, complete sequence	88,544 bp	1	IncI1-I(Alpha)_1__AP005147	97.887
NZ_CP036203.1	Escherichia coli strain L725 plasmid punnamed1, complete sequence	93,880 bp	1	IncI1-I(Alpha)_1__AP005147	99.296
NZ_CP036181.1	Escherichia coli strain WCHEC025970 plasmid p2_025970, complete sequence	103,149 bp	3	IncI1-I(Alpha)_1__AP005147	90.714
NZ_CP035721.1	Escherichia coli strain U15A plasmid pU15A_A, complete sequence	109,023 bp	1	IncI1-I(Alpha)_1__AP005147	100
NZ_CP035469.1	Escherichia coli strain U12A plasmid pU12A_B, complete sequence	87,354 bp	1	IncI1-I(Alpha)_1__AP005147	100
NZ_CP025239.1	Salmonella enterica subsp. enterica serovar Newport str. USDA-ARS-USMARC-1928 plasmid pSNE2-1928, complete sequence	96,768 bp	1	IncI(Gamma)_1__AP011954	97.81
NZ_CP024254.1	Escherichia coli strain ATCC 43886 plasmid unnamed1, complete sequence	107,732 bp	2	IncB/O/K/Z_2__GU256641	96.154
NZ_CP034963.1	Escherichia coli strain WCHEC020032 plasmid pCMY42_020032, complete sequence	38,448 bp	3	IncI(Gamma)_1__AP011954	100
NZ_CP034804.1	Escherichia coli strain 2009C-3554 plasmid p2009C-3554-1, complete sequence	83,424 bp	1	IncI1-I(Alpha)_1__AP005147	99.296
NZ_AP018803.1	Escherichia coli strain E2863 plasmid pE2863-1, complete sequence	124,261 bp	2	IncB/O/K/Z_2__GU256641	95
NZ_CP029903.1	Salmonella enterica subsp. enterica serovar Typhi strain 311189_268103 plasmid pk88, complete sequence	88,544 bp	1	IncI1-I(Alpha)_1__AP005147	97.887
NZ_CP033339.1	Salmonella enterica subsp. enterica serovar Anatum strain CFSAN076215 plasmid pCFSAN076215, complete sequence	104,123 bp	4	IncI1-I(Alpha)_1__AP005147	80.822
NZ_CP025846.1	Escherichia coli strain 720632 plasmid p720632_86, complete sequence	86,624 bp	3	IncI(Gamma)_1__AP011954	97.794
NZ_CP025855.1	Escherichia coli strain 510016 plasmid p510016_84, complete sequence	84,977 bp	3	IncB/O/K/Z_2__GU256641	91.358
NZ_CP033633.1	Escherichia coli isolate ECCNB12-2 plasmid pTB-nb2, complete sequence	139,752 bp	2	IncB/O/K/Z_2__GU256641	95.541
NZ_CP027127.1	Escherichia coli strain AR_0374 plasmid unnamed2	98,987 bp	1	IncI1-I(Alpha)_1__AP005147	100
MN335640.1	Escherichia coli strain OT-ESBL-0589 plasmid pOT-ESBL-0589, complete sequence	93,189 bp	2	IncB/O/K/Z_2__GU256641	94.872
MN335639.1	Escherichia coli strain SFE059 plasmid pSFE059, complete sequence	118,539 bp	2	IncB/O/K/Z_2__GU256641	95
MN335638.1	Escherichia coli strain SFE199 plasmid pSFE199, complete sequence	117,058 bp	2	IncB/O/K/Z_2__GU256641	95
MN254969.1	Escherichia coli strain EC014 plasmid pEC014, complete sequence	119,457 bp	1	IncI(Gamma)_1__AP011954	100
NZ_CP032888.1	Escherichia coli strain SCEC020022 plasmid pCTXM14_020022, complete sequence	109,553 bp	1	IncI1-I(Alpha)_1__AP005147	100
NZ_CP032880.1	Escherichia coli strain SCEC020022 plasmid p1_020022, complete sequence	82,675 bp	2	IncB/O/K/Z_2__GU256641	93.711
NZ_AP019190.1	Escherichia coli strain M217 plasmid pM217_I1, complete sequence	72,781 bp	3	IncI(Gamma)_1__AP011954	100
NZ_CP032445.1	Salmonella enterica subsp. enterica serovar Fresno strain USMARC-69835 plasmid pSFR1-USMARC-69835, complete sequence	89,737 bp	1	IncI1-I(Alpha)_1__AP005147	99.296
NZ_CP032264.1	Escherichia coli strain AR_0089 plasmid unnamed2, complete sequence	101,614 bp	1	IncI1-I(Alpha)_1__AP005147	100
NZ_CP032260.1	Escherichia coli strain AR_0067 plasmid unnamed3, complete sequence	87,423 bp	2	IncB/O/K/Z_2__GU256641	100
NZ_CP030282.1	Escherichia coli strain E308 plasmid pLKSZ01, complete sequence	111,721 bp	1	IncI1-I(Alpha)_1__AP005147	100
NZ_CP009052.1	Escherichia coli NCCP15648 plasmid p15648-2, complete sequence	83,860 bp	2	IncB/O/K/Z_4__FN868832	100
NZ_CP031615.1	Klebsiella pneumoniae strain ZYST1 plasmid pZYST1C2, complete sequence	107,458 bp	1	IncI1-I(Alpha)_1__AP005147	100
NZ_CP024481.1	Escherichia coli strain 2011C-4315 plasmid unnamed2, complete sequence	105,489 bp	1	IncI1-I(Alpha)_1__AP005147	99.296
NZ_CP031656.1	Escherichia coli strain UK_Dog_Liverpool plasmid pCARB35_03, complete sequence	59,142 bp	3	IncI(Gamma)_1__AP011954	100
NZ_CP031111.1	Escherichia coli strain AMSCJX02 plasmid pAMSC6, complete sequence	95,328 bp	1	IncI1-I(Alpha)_1__AP005147	99.296
NZ_CP030289.1	Salmonella enterica subsp. enterica serovar Gaminara str. SA20063285 plasmid pIncI1.1, complete sequence	117,908 bp	4	IncI1-I(Alpha)_1__AP005147	81.507
NZ_CP030921.1	Escherichia coli strain KL53 plasmid pKL53-M, complete sequence	109,118 bp	1	IncI1-I(Alpha)_1__AP005147	100
NZ_CP030191.1	Salmonella enterica strain SA20104250 plasmid pSA20104250.1, complete sequence	111,887 bp	1	IncI1-I(Alpha)_1__AP005147	100
NZ_CP030234.1	Salmonella enterica strain SA20101045 plasmid pSA20101045.1, complete sequence	94,810 bp	1	IncI1-I(Alpha)_1__AP005147	100
NZ_CP030204.1	Salmonella enterica strain SA20083530 plasmid pSA20083530.1, complete sequence	138,648 bp	4	IncB/O/K/Z_1__CU928147	80.714
NZ_CP015916.1	Escherichia coli strain 210205630 isolate 210205630 plasmid pSLy4, complete sequence	100,096 bp	1	IncI1-I(Alpha)_1__AP005147	99.296
MN124285.1	Escherichia coli strain RKI3099 plasmid pRKI3099a, complete sequence	115,092 bp	1	IncI1-I(Alpha)_1__AP005147	99.296
MN276083.1	Escherichia coli strain GZ7DS11 plasmid pHN7DS11,complete sequence	115,619 bp	2	IncB/O/K/Z_2__GU256641	93.711
MN262643.1	Escherichia coli strain EC009 plasmid pEC009.2, complete sequence	113,531 bp	1	IncI1-I(Alpha)_1__AP005147	100
NZ_CP030232.1	Salmonella enterica strain SA20043041 plasmid pSA20043041.1, complete sequence	87,319 bp	1	IncI1-I(Alpha)_1__AP005147	100
NZ_CP030218.1	Salmonella enterica strain SA20075157 plasmid pSA20075157.1, complete sequence	97,234 bp	4	IncI1-I(Alpha)_1__AP005147	81.507
NZ_CP018993.1	Escherichia coli strain Ecol_AZ147 plasmid pECAZ147_2, complete sequence	116,562 bp	1	IncI1-I(Alpha)_1__AP005147	99.296
NZ_CP019011.1	Escherichia coli strain Ecol_AZ161 plasmid pECAZ161_1, complete sequence	74,891 bp	2	IncB/O/K/Z_1__CU928147	96.689
NZ_CP019905.1	Escherichia coli strain MDR_56 plasmid unnamed6, complete sequence	142,304 bp	1	IncI1-I(Alpha)_1__AP005147	100
NZ_CP010233.1	Escherichia coli strain S30 plasmid B, complete sequence	136,060 bp	1	IncI1-I(Alpha)_1__AP005147	100
NZ_CP010142.1	Escherichia coli strain D3 plasmid B, complete sequence	90,974 bp	1	IncI1-I(Alpha)_1__AP005147	100
NZ_CP015161.1	Escherichia coli strain Eco889 plasmid pECO-93a, complete sequence	88,023 bp	1	IncI(Gamma)_1__AP011954	97.81
NZ_CP015141.1	Escherichia coli strain Ecol_732 plasmid pEC732_3, complete sequence	82,588 bp	2	IncB/O/K/Z_1__CU928147	96.689
NC_009788.1	Escherichia coli O139:H28 str. E24377A plasmid pETEC_73, complete sequence	70,609 bp	3	IncI1-I(Alpha)_1__AP005147	98.592
NZ_CP048312.1	Escherichia coli strain 32-4 plasmid p32-4_B, complete sequence	69,245 bp	3	IncI(Gamma)_1__AP011954	98.54
NZ_CP048361.1	Escherichia coli strain 53 plasmid p53_B, complete sequence	88,513 bp	1	IncI1-I(Alpha)_1__AP005147	100
NZ_CP029367.1	Escherichia coli strain WCHEC035148 plasmid pCMY42_035148, complete sequence	34,321 bp	3	IncI(Gamma)_1__AP011954	99.27
NZ_CP029975.1	Escherichia coli strain 51008369SK1 plasmid p51008369SK1_B, complete sequence	113,340 bp	1	IncI1-I(Alpha)_1__AP005147	100
NZ_CP029742.1	Escherichia coli strain AR_0085 plasmid unnamed1, complete sequence	139,740 bp	2	IncI(Gamma)_1__AP011954	95.683
NZ_CP028120.1	Escherichia coli O43 str. RM10042 plasmid pRM10042-1, complete sequence	86,617 bp	2	IncB/O/K/Z_4__FN868832	98
NZ_CP028485.1	Escherichia coli strain E41-1 plasmid p2, complete sequence	86,657 bp	1	IncI1-I(Alpha)_1__AP005147	100
NZ_CP029110.1	Escherichia coli strain AR436 plasmid unnamed2	91,246 bp	1	IncI1-I(Alpha)_1__AP005147	100
NZ_CP029119.1	Escherichia coli strain AR435 plasmid unnamed6	35,284 bp	3	IncI(Gamma)_1__AP011954	100
NC_017665.1	Escherichia coli W plasmid pRK1, complete sequence	102,535 bp	1	IncI(Gamma)_1__AP011954	100
NC_017637.1	Escherichia coli W plasmid pRK1, complete sequence	102,536 bp	1	IncI(Gamma)_1__AP011954	100
MN419438.1	Escherichia coli strain 2016-40-24003 plasmid p24003, complete sequence	116,056 bp	1	IncI1-I(Alpha)_1__AP005147	99.296
MN419437.1	Escherichia coli strain 2016-40-22638 plasmid p22638, complete sequence	118,243 bp	1	IncI1-I(Alpha)_1__AP005147	99.296
MN419436.1	Escherichia coli strain 2016-40-22440 plasmid p22440, complete sequence	115,586 bp	1	IncI1-I(Alpha)_1__AP005147	99.296
MN419435.1	Escherichia coli strain 2016-40-14263 plasmid p14263, complete sequence	91,030 bp	1	IncI1-I(Alpha)_1__AP005147	99.296
MN419434.1	Escherichia coli strain 2016-40-21249 plasmid p21249, complete sequence	102,184 bp	1	IncI1-I(Alpha)_1__AP005147	99.296
MN419433.1	Escherichia coli strain 2016-40-20426 plasmid p20426, complete sequence	102,183 bp	1	IncI1-I(Alpha)_1__AP005147	99.296
MN419432.1	Escherichia coli strain 2016-40-21254 plasmid p21254, complete sequence	102,373 bp	1	IncI1-I(Alpha)_1__AP005147	99.296
MN419431.1	Escherichia coli strain 2016-40-19138 plasmid p19138, complete sequence	106,298 bp	1	IncI1-I(Alpha)_1__AP005147	99.296
NC_016904.1	Escherichia coli KO11FL plasmid pEKO1101, complete sequence	103,795 bp	1	IncI(Gamma)_1__AP011954	100
NZ_LT985248.1	Escherichia coli strain 720 plasmid RCS48_pI, complete sequence	80,596 bp	1	IncI(Gamma)_1__AP011954	100
NZ_LT985235.1	Escherichia coli strain 654 plasmid RCS34_p, complete sequence	111,333 bp	1	IncI1-I(Alpha)_1__AP005147	99.296
NZ_LT985278.1	Escherichia coli strain 499 plasmid RCS68_p, complete sequence	86,943 bp	2	IncB/O/K/Z_4__FN868832	100
NZ_LT985268.1	Escherichia coli strain 699 plasmid RCS58_p, complete sequence	117,655 bp	1	IncI1-I(Alpha)_1__AP005147	100
NZ_LT985256.1	Escherichia coli strain 580 plasmid RCS49_p, complete sequence	80,790 bp	1	IncI(Gamma)_1__AP011954	100
NZ_LT985281.1	Escherichia coli strain B1-54 plasmid RCS71_p, complete sequence	91,634 bp	1	IncI1-I(Alpha)_1__AP005147	99.296
NZ_LT985288.1	Escherichia coli strain 03-237 plasmid RCS73_p, complete sequence	93,239 bp	1	IncI1-I(Alpha)_1__AP005147	97.887
NZ_LT985286.1	Escherichia coli strain 13948 plasmid RCS76_pI, complete sequence	110,066 bp	1	IncI1-I(Alpha)_1__AP005147	99.296
NZ_LT985280.1	Escherichia coli strain 13947 plasmid RCS75_pI, complete sequence	108,379 bp	1	IncI1-I(Alpha)_1__AP005147	99.296
NZ_LT985273.1	Escherichia coli strain 03-235 plasmid RCS72_pI, complete sequence	108,661 bp	1	IncI1-I(Alpha)_1__AP005147	99.296
NZ_LT985270.1	Escherichia coli strain 716 plasmid RCS56_p, complete sequence	90,206 bp	2	IncB/O/K/Z_4__FN868832	100
NZ_CP014622.1	Salmonella enterica subsp. enterica serovar Anatum str. USDA-ARS-USMARC-1727 isolate SAN1261-1 plasmid pSAN1-1727, complete sequence	97,041 bp	1	IncI1-I(Alpha)_1__AP005147	100
NZ_CP012627.1	Escherichia coli strain SF-468 plasmid pSF-468-2, complete sequence	92,766 bp	1	IncI1-I(Alpha)_1__AP005147	100
NZ_CP012835.1	Salmonella enterica subsp. enterica serovar Cerro str. CFSAN001588 plasmid pCFSAN001588_002, complete sequence	62,884 bp	3	IncI1-I(Alpha)_1__AP005147	100
NZ_CP013224.1	Salmonella enterica subsp. enterica serovar Anatum strain GT-38 plasmid PDM04, complete sequence	112,176 bp	1	IncI1-I(Alpha)_1__AP005147	100
NZ_CP013024.1	Escherichia coli strain 2009C-3133 plasmid unnamed1, complete sequence	120,611 bp	2	IncB/O/K/Z_2__GU256641	95
NZ_CP012936.1	Salmonella enterica subsp. enterica serovar Heidelberg strain N13-01290 plasmid pN13-01290_98, complete sequence	98,999 bp	1	IncI1-I(Alpha)_1__AP005147	100
NZ_CP012923.1	Salmonella enterica subsp. enterica serovar Heidelberg strain SA02DT10168701 plasmid pSA02DT10168701_99, complete sequence	99,011 bp	1	IncI1-I(Alpha)_1__AP005147	100
NZ_CP006641.1	Escherichia coli PCN061 plasmid PCN061p5, complete sequence	103,644 bp	1	IncI1-I(Alpha)_1__AP005147	99.296
NZ_CP010317.1	Escherichia coli strain 789 plasmid pAPEC-O78-2	106,397 bp	1	IncI1-I(Alpha)_1__AP005147	100
NZ_CP009566.1	Salmonella enterica subsp. enterica serovar Newport str. CVM 22462 plasmid pCVM22462, complete sequence	94,725 bp	1	IncI1-I(Alpha)_1__AP005147	100
NC_021813.2	Salmonella enterica subsp. enterica serovar Heidelberg str. CFSAN002069 plasmid pCFSAN002069_01, complete sequence	110,363 bp	1	IncI1-I(Alpha)_1__AP005147	100
NC_017643.1	Escherichia coli UMNK88 plasmid pUMNK88_Hly, complete sequence	65,549 bp	3	IncI1-I(Alpha)_1__AP005147	92.126
NC_017642.1	Escherichia coli UMNK88 plasmid pUMNK88_91, complete sequence	90,868 bp	1	IncI1-I(Alpha)_1__AP005147	99.296
NZ_CP039714.1	Salmonella enterica subsp. enterica serovar 1,4,[5],12:i:- strain PNCS014853 plasmid p09-3649.1, complete sequence	98,012 bp	1	IncI1-I(Alpha)_1__AP005147	100
NZ_CP039604.1	Salmonella enterica subsp. enterica serovar 1,4,[5],12:i:- strain PNCS014868 plasmid p12-6919.1, complete sequence	90,972 bp	1	IncI(Gamma)_1__AP011954	98.54
MN335921.1	Escherichia coli strain SD-6 plasmid pNDM-T6, complete sequence	115,219 bp	2	IncB/O/K/Z_2__GU256641	93.711
MN335919.1	Escherichia coli strain SD-2 plasmid pNDM-T2, complete sequence	106,300 bp	2	IncB/O/K/Z_2__GU256641	93.711
NZ_CP047578.1	Escherichia coli strain 94EC plasmid p94EC-2, complete sequence	134,426 bp	1	IncI(Gamma)_1__AP011954	100
NZ_LT985300.1	Escherichia coli strain ECOR 24 plasmid RCS90_pI, complete sequence	92,968 bp	2	IncB/O/K/Z_2__GU256641	100
NZ_LT985320.1	Escherichia coli strain ECOR 3 plasmid RCS85_pII, complete sequence	102,718 bp	2	IncB/O/K/Z_2__GU256641	95
NZ_LT985238.1	Escherichia coli strain 692 plasmid RCS29_pI, complete sequence	89,006 bp	1	IncI1-I(Alpha)_1__AP005147	99.296
NZ_CP020547.1	Escherichia coli strain ZJ3920 plasmid pZJ3920-2, complete sequence	127,809 bp	1	IncI1-I(Alpha)_1__AP005147	100
NZ_CP020511.1	Escherichia coli strain 165 plasmid unnamed2, complete sequence	85,008 bp	1	IncI1-I(Alpha)_1__AP005147	100
NZ_CP019253.1	Escherichia coli strain 13KWH46 plasmid p13KWH46-3, complete sequence	120,300 bp	2	IncB/O/K/Z_2__GU256641	93.711
NZ_CP019252.1	Escherichia coli strain 13KWH46 plasmid p13KWH46-2, complete sequence	123,053 bp	1	IncI1-I(Alpha)_1__AP005147	99.296
NZ_CP019249.1	Escherichia coli strain Combat13F7 plasmid pCombat13F7-4, complete sequence	38,093 bp	3	IncI1-I(Alpha)_1__AP005147	100
NZ_CP033883.1	Escherichia coli strain 50579417 plasmid p50579417_2, complete sequence	88,005 bp	2	IncB/O/K/Z_1__CU928147	99.338
NZ_CP024918.1	Klebsiella pneumoniae strain NH54 plasmid pKPNH54.2, complete sequence	81,261 bp	1	IncI(Gamma)_1__AP011954	98.54
NZ_CP028168.1	Escherichia coli strain CFSAN064036 plasmid pGMI17-004_1, complete sequence	119,076 bp	1	IncI1-I(Alpha)_1__AP005147	100
NZ_CP026855.1	Escherichia coli strain MS7163 plasmid pMS7163B, complete sequence	84,078 bp	2	IncB/O/K/Z_2__GU256641	94.872
NZ_CP027327.1	Escherichia coli strain 2013C-4830 plasmid unnamed2, complete sequence	93,170 bp	1	IncI1-I(Alpha)_1__AP005147	100
NZ_CP027374.1	Escherichia coli strain 05-3629 plasmid unnamed1, complete sequence	91,648 bp	1	IncI(Gamma)_1__AP011954	100
NZ_CP027383.1	Escherichia coli strain 2013C-3250 plasmid unnamed3	73,784 bp	2	IncB/O/K/Z_2__GU256641	95
NZ_CP027356.1	Escherichia coli strain 2013C-4991 plasmid unnamed1	71,714 bp	3	IncB/O/K/Z_3__GQ259888	100
NZ_CP027600.1	Escherichia coli strain 97-3250 plasmid unnamed1, complete sequence	120,604 bp	2	IncB/O/K/Z_2__GU256641	95
NZ_CP027324.1	Escherichia coli strain 2013C-3033 plasmid unnamed, complete sequence	127,667 bp	2	IncB/O/K/Z_1__CU928147	98.013
NZ_CP027341.1	Escherichia coli strain 2015C-3121 plasmid unnamed	104,198 bp	2	IncB/O/K/Z_1__CU928147	94.079
NZ_CP027386.1	Escherichia coli strain 2014C-3057 plasmid unnamed	54,452 bp	3	IncB/O/K/Z_3__GQ259888	100
NZ_CP027535.1	Escherichia coli strain AR_0081 plasmid unnamed1, complete sequence	101,207 bp	1	IncI1-I(Alpha)_1__AP005147	99.296
NZ_CP026726.1	Escherichia coli strain 266917_2 plasmid p266917_2_03, complete sequence	83,010 bp	1	IncI(Gamma)_1__AP011954	100
NZ_CP025751.1	Escherichia coli strain CV839-06 plasmid pCV839-06-p1, complete sequence	110,160 bp	1	IncI1-I(Alpha)_1__AP005147	99.296
NZ_LT985295.1	Escherichia coli strain 650 plasmid RCS64_pII, complete sequence	92,472 bp	1	IncI1-I(Alpha)_1__AP005147	97.887
NZ_LT985283.1	Escherichia coli strain 13942-1 plasmid RCS74_pI, complete sequence	94,836 bp	1	IncI1-I(Alpha)_1__AP005147	100
NZ_LT985231.1	Escherichia coli strain 730 plasmid RCS37_pII, complete sequence	114,286 bp	1	IncI1-I(Alpha)_1__AP005147	100
NZ_LT985236.1	Escherichia coli strain 641 plasmid RCS33_pI, complete sequence	88,922 bp	1	IncI1-I(Alpha)_1__AP005147	99.296
NZ_CP024154.1	Escherichia coli strain 14EC033 plasmid p14EC033g, complete sequence	84,404 bp	2	IncB/O/K/Z_1__CU928147	95.302
NZ_CP024152.1	Escherichia coli strain 14EC033 plasmid p14EC033e, complete sequence	87,351 bp	1	IncI1-I(Alpha)_1__AP005147	99.296
NZ_CP024146.1	Escherichia coli strain 14EC029 plasmid p14EC029e, complete sequence	88,553 bp	1	IncI(Gamma)_1__AP011954	98.54
NZ_CP024854.1	Escherichia coli strain AR_0006 plasmid tig00000311, complete sequence	96,413 bp	1	IncI1-I(Alpha)_1__AP005147	100
NZ_CP024822.1	Escherichia coli strain CREC-591 plasmid pCREC-591_1, complete sequence	118,156 bp	1	IncI1-I(Alpha)_1__AP005147	99.296
NZ_CP018638.1	Salmonella enterica subsp. enterica serovar Enteritidis strain 69-3861 plasmid pSE69-3861-1, complete sequence	95,773 bp	1	IncI1-I(Alpha)_1__AP005147	97.887
NZ_CP024285.1	Escherichia albertii strain 2014C-4356 plasmid unnamed3, complete sequence	127,606 bp	1	IncI1-I(Alpha)_1__AP005147	100
NZ_CP024230.1	Escherichia coli O25:NM strain 2014EL-1343-2 plasmid unnamed2	73,915 bp	1	IncB/O/K/Z_2__GU256641	96.078
NZ_CP024233.1	Escherichia coli O6:H16 strain 2014EL-1346-6 plasmid unnamed1	30,162 bp	3	IncI1-I(Alpha)_1__AP005147	97.887
NZ_CP024292.1	Escherichia coli O178:H19 strain 2012C-4431 plasmid unnamed3, complete sequence	85,054 bp	1	IncI1-I(Alpha)_1__AP005147	100
NZ_CP024270.1	Escherichia coli strain F8111-1SC3 plasmid unnamed1	35,769 bp	3	IncI1-I(Alpha)_1__AP005147	97.887
NZ_CP024226.1	Escherichia coli O169:H41 strain 2014EL-1345-2 plasmid unnamed3	85,864 bp	1	IncB/O/K/Z_2__GU256641	96.078
NZ_CP024241.1	Escherichia coli O114:H49 strain 90-9280 plasmid unnamed1	104,674 bp	3	IncI(Gamma)_1__AP011954	100
NZ_CP023376.1	Escherichia coli strain 1283 plasmid p92, complete sequence	92,420 bp	1	IncI1-I(Alpha)_1__AP005147	100
NZ_CP023387.1	Escherichia coli strain 1190 plasmid p86, complete sequence	86,147 bp	2	IncB/O/K/Z_2__GU256641	94.872
NZ_CP023385.1	Escherichia coli strain 1223 plasmid p87, complete sequence	87,770 bp	1	IncI1-I(Alpha)_1__AP005147	100
NZ_CP023370.1	Escherichia coli strain 1428 plasmid p96, complete sequence	96,402 bp	1	IncI1-I(Alpha)_1__AP005147	99.296
NZ_CP023365.1	Escherichia coli strain 144 plasmid p92, complete sequence	92,421 bp	1	IncI1-I(Alpha)_1__AP005147	100
NZ_CP023382.1	Escherichia coli strain 127 plasmid p95, complete sequence	95,720 bp	1	IncI1-I(Alpha)_1__AP005147	100
NZ_CP023356.1	Escherichia coli strain 746 plasmid p95, complete sequence	94,881 bp	1	IncI1-I(Alpha)_1__AP005147	100
NZ_CP023362.1	Escherichia coli strain 1943 plasmid p85, complete sequence	85,570 bp	1	IncI(Gamma)_1__AP011954	100
NZ_CP023352.1	Escherichia coli strain ETEC-2264 plasmid unnamed3, complete sequence	45,777 bp	3	IncI1-I(Alpha)_1__AP005147	96.403
NZ_CP023350.1	Escherichia coli strain ETEC-2264 plasmid unnamed1, complete sequence	112,045 bp	3	IncI(Gamma)_1__AP011954	100
NZ_CP023144.1	Escherichia coli strain CFSAN061770 plasmid pEGY2, complete sequence	103,234 bp	2	IncB/O/K/Z_2__GU256641	94.771
NZ_CP020494.1	Salmonella enterica subsp. enterica strain 08-00436 plasmid pSE08-00436-2, complete sequence	54,067 bp	3	IncI1-I(Alpha)_1__AP005147	100
NZ_CP021882.1	Escherichia coli strain AR_0137 plasmid tig00001287_pilon, complete sequence	67,973 bp	3	IncI(Gamma)_1__AP011954	100
NZ_CP021845.1	Escherichia coli strain EC1515 plasmid pEC1515-1, complete sequence	125,099 bp	1	IncI1-I(Alpha)_1__AP005147	99.296
NZ_CP021841.1	Escherichia coli strain EC974 plasmid pEC974-1, complete sequence	118,934 bp	1	IncI1-I(Alpha)_1__AP005147	99.296
NZ_CP021739.1	Escherichia coli strain AR_0150 plasmid tig00002897alt, complete sequence	50,235 bp	3	IncI1-I(Alpha)_1__AP005147	97.887
CM019852.1	Escherichia coli strain CVM N17EC0326 plasmid pN17EC0326-2, complete sequence, whole genome shotgun sequence	94,799 bp	1	IncI1-I(Alpha)_1__AP005147	100
NZ_CP021693.1	Escherichia coli strain AR_0151 plasmid tig00001252, complete sequence	50,228 bp	3	IncI1-I(Alpha)_1__AP005147	97.887
NZ_CP021533.1	Escherichia coli strain AR_0149 plasmid tig00000220, complete sequence	48,528 bp	3	IncI(Gamma)_1__AP011954	100
NZ_CP045189.1	Escherichia coli strain NT1F31 plasmid pNT1F31-96kb, complete sequence	96,046 bp	1	IncI1-I(Alpha)_1__AP005147	100
NZ_CP046284.1	Salmonella enterica strain FDAARGOS_687 plasmid unnamed2, complete sequence	87,018 bp	1	IncI1-I(Alpha)_1__AP005147	100
NZ_CP041959.1	Escherichia coli strain EC2 plasmid pEC2_4, complete sequence	84,917 bp	2	IncB/O/K/Z_2__GU256641	100
NZ_CP045951.1	Salmonella enterica subsp. enterica serovar Typhimurium strain AUSMDU00010529 plasmid pAUSMDU00010529_02, complete sequence	93,769 bp	1	IncI1-I(Alpha)_1__AP005147	100
NZ_CP045763.1	Salmonella enterica subsp. enterica serovar Heidelberg str. 41578 plasmid p1CFSAN000318, complete sequence	117,406 bp	1	IncI1-I(Alpha)_1__AP005147	100
NZ_CP045756.1	Salmonella enterica subsp. enterica serovar Bareilly str. CFSAN000752 plasmid p2CFSAN000752, complete sequence	99,458 bp	1	IncI(Gamma)_1__AP011954	97.81
NZ_CP018975.1	Escherichia coli strain Ecol_545 plasmid pEC545_1, complete sequence	95,926 bp	1	IncI1-I(Alpha)_1__AP005147	100
NZ_CP018946.1	Escherichia coli strain Ecol_224 plasmid pEC224_2, complete sequence	87,114 bp	1	IncI1-I(Alpha)_1__AP005147	97.887
NZ_CP032495.1	Salmonella enterica subsp. enterica serovar Typhimurium strain SO21 plasmid pSO21_118, complete sequence	118,265 bp	1	IncI1-I(Alpha)_1__AP005147	99.296
NZ_CP044960.1	Salmonella enterica subsp. enterica serovar 1,4,[5],12:i:- strain PNCS007087 plasmid pPNCS007087.3, complete sequence	91,139 bp	1	IncI1-I(Alpha)_1__AP005147	100
NZ_CP027415.1	Salmonella enterica subsp. enterica serovar Typhimurium strain FDAARGOS_320 plasmid unnamed1, complete sequence	113,066 bp	1	IncI1-I(Alpha)_1__AP005147	100
NZ_CP027395.1	Escherichia coli O104:H4 strain FDAARGOS_349 plasmid unnamed1	117,229 bp	1	IncI1-I(Alpha)_1__AP005147	97.887
NZ_CP022064.1	Salmonella enterica subsp. enterica serovar Typhimurium var. 5- strain FDAARGOS_312 plasmid unnamed4, complete sequence	109,170 bp	1	IncI1-I(Alpha)_1__AP005147	100
NZ_CP041441.1	Escherichia coli strain YPE12 plasmid pYPE12-122k, complete sequence	122,347 bp	1	IncI1-I(Alpha)_1__AP005147	100
NZ_CP044183.1	Salmonella enterica subsp. enterica serovar Heidelberg strain AR-0404 plasmid pAR-0404-2, complete sequence	101,684 bp	1	IncI1-I(Alpha)_1__AP005147	100
NZ_CP044137.1	Escherichia coli O157 strain AR-0430 plasmid pAR-0430-1, complete sequence	88,229 bp	1	IncI1-I(Alpha)_1__AP005147	100
NZ_CP040264.1	Escherichia coli strain 631 plasmid pEc631_1, complete sequence	97,726 bp	2	IncB/O/K/Z_2__GU256641	95
NZ_CP040270.1	Escherichia coli strain 1500 plasmid pEc1500_CTX, complete sequence	91,123 bp	1	IncI1-I(Alpha)_1__AP005147	100
NZ_CP043947.1	Escherichia coli strain AR202.2 plasmid pMPTEM-30, complete sequence	115,932 bp	1	IncI1-I(Alpha)_1__AP005147	100
NZ_CP043943.1	Escherichia coli strain AR216.2b plasmid pMPTEM-30, complete sequence	115,609 bp	1	IncI1-I(Alpha)_1__AP005147	100
NZ_CP042936.2	Escherichia coli 042 plasmid p2-Ec-BERN-042, complete sequence	45,674 bp	3	IncI(Gamma)_1__AP011954	100
CP043738.1	Escherichia coli strain CVM N17EC0616 plasmid pN17EC0616-2, complete sequence	111,317 bp	1	IncI1-I(Alpha)_1__AP005147	99.296
CP042951.1	Escherichia coli strain D8-1 plasmid pD8-1_2, complete sequence	109,273 bp	2	IncB/O/K/Z_2__GU256641	100
NZ_CP025709.1	Escherichia coli strain YDC107 plasmid pYDC107_85 map unlocalized	85,535 bp	1	IncI(Gamma)_1__AP011954	99.27
CP025878.1	Escherichia coli strain 503458 plasmid p503458_84, complete sequence	84,968 bp	3	IncB/O/K/Z_2__GU256641	91.358
CP025889.1	Escherichia coli strain 503046 plasmid p503046_85, complete sequence	85,002 bp	3	IncB/O/K/Z_2__GU256641	91.358
CP025926.1	Escherichia coli strain 520873 plasmid p520873_84, complete sequence	84,977 bp	3	IncB/O/K/Z_2__GU256641	91.358
MH847571.1	Escherichia coli strain 17-461F plasmid p17-461F, complete sequence	107,715 bp	1	IncI1-I(Alpha)_1__AP005147	99.296
MH847038.1	Escherichia coli strain 04-021 plasmid p04-021, complete sequence	108,813 bp	1	IncI1-I(Alpha)_1__AP005147	99.296
MH884654.1	Salmonella sp. strain Sa27 plasmid pSa27-HP, complete sequence	83,480 bp	1	IncI1-I(Alpha)_1__AP005147	99.296
MH884651.1	Salmonella sp. strain Sa21 plasmid pSa21-TC-CIP, complete sequence	115,480 bp	1	IncI1-I(Alpha)_1__AP005147	100
MH884650.1	Salmonella sp. strain Sa21 plasmid pSa21-HP, complete sequence	88,531 bp	1	IncI1-I(Alpha)_1__AP005147	100
CP031283.1	Escherichia fergusonii strain 40A plasmid p150_40A, complete sequence	148,340 bp	1	IncI1-I(Alpha)_1__AP005147	100
CP027673.1	Escherichia coli strain 2014C-3003 plasmid unnamed1	88,529 bp	2	IncB/O/K/Z_2__GU256641	95
CP027379.1	Escherichia coli strain 2013C-4404 plasmid unnamed3, complete sequence	104,889 bp	2	IncB/O/K/Z_1__CU928147	95.302
LT985289.1	Escherichia coli strain B4-75 genome assembly, plasmid: RCS80_p	87,487 bp	1	IncI1-I(Alpha)_1__AP005147	97.887
MF554637.1	uncultured bacterium clone AA-100 plasmid pPIMMR, complete sequence	116,894 bp	1	IncI1-I(Alpha)_1__AP005147	100
CP025255.1	Salmonella enterica subsp. enterica serovar Newport str. CDC 2010K-2159 plasmid pSNE1-2010K-2159, complete sequence	119,751 bp	4	IncI1-I(Alpha)_1__AP005147	80.822
CP019996.1	Salmonella enterica subsp. enterica serovar Anatum str. USDA-ARS-USMARC-1781 plasmid pSAN1-08-1092, complete sequence	85,439 bp	1	IncI1-I(Alpha)_1__AP005147	99.296
AP014805.1	Escherichia coli O119:H6 plasmid pEC404/03-2 DNA, complete sequence, strain: EC404/03	83,606 bp	1	IncI1-I(Alpha)_1__AP005147	100
KU043116.1	Escherichia coli strain Y5 plasmid pECY56, complete sequence	61,695 bp	3	IncI1-I(Alpha)_1__AP005147	100
CP001121.1	Salmonella enterica subsp. enterica serovar Kentucky str. CVM29188 plasmid pCVM29188_101, complete sequence	101,461 bp	1	IncI1-I(Alpha)_1__AP005147	100
AY686591.1	Escherichia coli plasmid pSERB1, partial sequence	67,034 bp	2	IncB/O/K/Z_2__GU256641	97.403
CP016585.1	Salmonella enterica subsp. enterica serovar Heidelberg strain SH14-009 plasmid pSH14-009_99, complete sequence	99,473 bp	1	IncI1-I(Alpha)_1__AP005147	100
KT186369.1	Escherichia coli strain C6 plasmid pC-6, partial sequence	90,486 bp	1	IncI1-I(Alpha)_1__AP005147	100
KF434766.1	Escherichia coli strain R7AC plasmid pR7AC, partial sequence	90,449 bp	1	IncI1-I(Alpha)_1__AP005147	100
CP010831.1	Shigella sonnei strain FORC_011 plasmid pFORC11.2, complete sequence	83,905 bp	1	IncI1-I(Alpha)_1__AP005147	99.296
NC_023900.2	Salmonella enterica subsp. enterica serovar Typhimurium plasmid pSTM2, complete sequence	96,876 bp	1	IncI1-I(Alpha)_1__AP005147	99.296
AGRM01000007.1	Salmonella enterica subsp. houtenae str. ATCC BAA-1581 plasmid pSEHO0A2, complete sequence, whole genome shotgun sequence	97,236 bp	4	IncI1-I(Alpha)_1__AP005147	81.507

## Sheet: Table E
Table E. Highest amino acid identities between conjugation-associated genes of the 460 I-complex plasmids and R64.
Accession	traA_R64_IncI1_(+1)	traB_R64_IncI1_(+1)	traC_R64_IncI1_(+1)	traD_R64_IncI1_(+1)	pilI_R64_IncI1_(+1)	pilJ_R64_IncI1_(+1)	pilK_R64_IncI1_(+1)	pilL_R64_IncI1_(+1)	pilM_R64_IncI1_(+1)	pilN_R64_IncI1_(+1)	pilO_R64_IncI1_(+1)	pilP_R64_IncI1_(+1)	pilQ_R64_IncI1_(+1)	pilR_R64_IncI1_(+1)	pilS_R64_IncI1_(+1)	pilT_R64_IncI1_(+1)	pilU_R64_IncI1_(+1)	pilV_R64_IncI1_(+1)	traE_R64_IncI1_(+1)	traF_R64_IncI1_(+1)	traG_R64_IncI1_(+1)	traH_R64_IncI1_(+1)	traI_R64_IncI1_(+1)	traJ_R64_IncI1_(+1)	traK_R64_IncI1_(+1)	nuc_R64_IncI1_(+1)	sogS_R64_IncI1_(+1)	sogL_R64_IncI1_(+1)	traL_R64_IncI1_(+1)	traM_R64_IncI1_(+1)	traN_R64_IncI1_(+1)	traO_R64_IncI1_(+1)	traP_R64_IncI1_(+1)	traQ_R64_IncI1_(+1)	traR_R64_IncI1_(+1)	traS_R64_IncI1_(+1)	traT_R64_IncI1_(+1)	traU_R64_IncI1_(+1)	traV_R64_IncI1_(+1)	traW_R64_IncI1_(+1)	traX_R64_IncI1_(+1)	traY_R64_IncI1_(+1)	trbA_R64_IncI1_(+1)	trbB_R64_IncI1_(+1)	trbC_R64_IncI1_(+1)	nikA_R64_IncI1_(+1)	nikB_R64_IncI1_(+1)
AGRM01000007.1_1	74.138	79.769	58.904	NA	NA	NA	45.026	67.5	78.767	91.622	69.124	77.099	86.68	86.612	73.786	90.374	73.973	NA	65.455	86.284	NA	81.046	87.795	84.856	84.536	87.978	65.18	NA	91.453	79.295	86.89	70.37	64.286	81.25	62.222	68.421	76.404	86.995	73.267	83.791	59.487	81.981	85.608	53.6	88.743	80.18	87.082
AP014805.1_1	100	98.876	99.561	94.709	100	95.364	26.667	98.876	100	100	96.991	95.364	99.228	99.727	97.073	100	100	NA	99.273	100	100	99.346	99.634	98.433	97.938	99.457	98.698	97.452	100	98.701	99.39	98.372	99.149	100	96.825	100	100	99.015	99.024	99.501	100	87.619	100	99.72	99.738	100	99.889
AP017892.1_1	100	99.438	99.561	NA	90.588	NA	83.333	98.034	99.315	100	96.065	98.013	97.104	91.257	77.073	95.722	93.607	97.474	98.545	99.501	98.974	100	99.634	99.478	98.969	99.457	96.331	97.134	100	99.134	99.39	99.07	99.149	100	96.032	100	100	100	99.512	97.506	94.359	97.956	100	99.72	99.869	100	100
AP017893.1_1	100	99.438	99.561	NA	90.588	NA	83.333	98.034	99.315	100	96.065	98.013	97.104	91.257	77.073	95.722	93.607	97.474	98.545	99.501	98.974	100	99.634	99.478	98.969	99.457	96.331	97.134	100	99.134	99.39	99.07	99.149	100	96.032	100	100	100	99.512	97.506	94.359	97.956	100	99.72	99.869	100	100
AY686591.1_1	NA	65.644	36.916	NA	NA	NA	NA	39.323	31.544	39.432	24.242	NA	43.213	30.312	NA	NA	NA	NA	98.909	99.751	98.974	100	97.266	77.632	70.103	NA	NA	NA	73.504	69.058	74.772	54.988	49.187	76.705	48.305	NA	60.536	77.143	65.657	72.886	47.895	67.984	76.142	51.724	79.558	65.741	71.916
CM019852.1_1	100	100	100	100	100	98.675	99.492	100	100	100	99.769	100	NA	100	99.512	100	100	NA	100	100	100	100	100	100	98.969	100	96.568	97.691	100	99.567	100	99.767	100	100	100	100	100	100	99.024	99.501	100	92.497	99.752	99.72	100	88.288	99.444
CP001121.1_1	100	100	100	100	100	99.338	99.492	100	100	100	99.769	100	100	100	99.512	100	100	99.789	98.545	99.751	99.487	100	99.634	100	98.969	99.457	96.331	97.134	100	99.134	99.39	98.837	100	100	96.032	100	100	98.916	99.512	97.756	93.846	97.956	100	99.16	99.476	100	98.889
CP010831.1_1	98.276	99.438	99.561	NA	90.361	NA	82.828	98.315	100	100	96.528	96.689	96.911	91.803	75.61	95.722	93.151	NA	98.545	99.751	100	100	99.634	100	98.969	99.457	96.568	97.293	100	99.134	99.39	99.07	100	100	96.032	100	100	99.015	99.512	98.005	100	87.33	100	100	99.869	100	100
CP016585.1_1	100	100	100	100	100	98.675	99.492	100	100	100	99.769	100	100	100	99.512	100	100	NA	100	100	100	100	100	100	98.969	100	96.568	97.691	100	99.567	100	99.767	100	100	100	100	100	100	99.024	99.501	100	92.497	99.752	99.72	100	88.288	99.444
CP019996.1_1	100	99.438	99.123	NA	90.588	NA	83.333	98.034	99.315	100	96.065	98.013	97.104	90.984	77.073	95.722	93.607	NA	98.182	99.501	99.487	100	99.267	99.478	98.969	99.457	98.225	98.408	100	99.134	99.695	99.302	99.574	100	96.032	100	98.127	99.606	100	97.506	99.487	91.008	99.504	99.72	99.869	100	99
CP025255.1_1	74.138	79.769	58.447	NA	NA	NA	44.503	66.667	79.452	91.622	68.433	76.336	86.68	86.339	73.786	90.374	73.973	NA	65.455	86.284	NA	79.739	87.795	84.595	84.536	88.525	64.935	58.865	90.598	78.414	86.28	69.907	62.605	80.682	62.222	70.175	76.779	86.897	74.257	84.04	58.974	82.118	85.856	54.133	88.482	80.18	86.748
CP027379.1_1	NA	65.644	38.208	NA	NA	NA	NA	40.682	30.667	NA	NA	NA	44.619	NA	NA	NA	NA	NA	57.246	74.564	NA	63.91	80.545	NA	70.103	NA	NA	NA	NA	69.058	75	NA	46.512	76.705	49.153	NA	60.92	NA	67.01	NA	47.895	68.256	75.635	NA	NA	65.741	NA
CP042951.1_1	NA	65.644	37.383	NA	NA	NA	NA	39.323	31.544	39.432	24.242	NA	40.551	30.312	NA	NA	NA	NA	54.182	74.314	NA	60.606	79.377	77.632	70.103	NA	NA	NA	73.504	68.61	74.695	NA	48.178	76.705	48.305	NA	60.92	77.044	65.657	72.886	47.895	68.349	76.904	51.724	79.558	59.259	72.284
CP043738.1_1	100	99.438	99.561	NA	90.588	NA	84.343	98.876	100	100	99.537	99.338	100	100	99.512	100	100	NA	100	100	100	100	100	100	98.969	100	99.882	99.92	100	100	100	100	100	100	100	100	100	99.901	99.024	99.501	NA	87.483	100	99.72	100	100	99.778
EU418923.1_1	98.276	99.438	98.684	NA	90.588	NA	82.323	98.315	99.315	99.822	96.065	96.689	96.911	91.803	75.122	95.722	93.151	97.474	98.909	99.501	100	100	99.634	100	97.938	98.37	96.095	96.099	100	99.134	99.695	99.302	100	100	93.651	98.413	97.004	99.015	99.512	99.002	98.974	87.33	99.504	99.44	99.738	100	98.778
EU418926.1_1	98.276	99.438	99.123	NA	89.412	NA	82.828	98.034	100	100	96.528	96.689	96.911	91.803	75.61	95.722	93.151	97.895	100	100	100	99.346	100	99.739	96.907	99.457	98.58	98.646	100	98.701	99.695	98.372	98.723	100	93.651	100	100	99.409	99.512	99.501	100	99.591	99.504	98.319	99.346	100	98.889
EU418931.1_1	100	98.876	99.561	27.222	100	98.013	98.985	98.596	100	100	99.306	100	100	100	99.512	100	100	100	100	100	100	100	99.634	100	97.938	98.37	96.095	96.099	100	99.134	99.695	99.302	100	100	93.651	98.413	97.004	99.015	99.024	98.005	100	87.466	99.504	98.88	99.869	100	99.222
HF572032.1_1	98.276	100	99.561	NA	90.588	NA	84.343	99.438	100	100	95.139	94.702	99.228	99.727	97.073	100	100	100	98.909	99.751	100	100	99.634	98.433	97.938	97.826	98.462	97.691	100	99.134	99.39	99.07	99.574	100	93.651	100	100	99.212	99.512	99.501	93.846	99.728	99.504	99.16	99.869	100	99.333
KF290378.2_1	100	99.438	99.561	NA	90.588	NA	84.343	98.596	100	100	99.537	99.338	100	100	97.561	100	99.543	100	98.545	99.751	100	100	99.634	100	98.969	99.457	96.568	97.293	100	99.134	99.39	98.837	100	100	96.032	100	100	99.704	99.512	97.506	94.359	97.956	100	100	100	100	100
KF434766.1_1	100	100	100	100	100	98.675	99.492	100	100	100	99.769	100	100	100	99.512	100	100	NA	100	100	100	100	100	100	98.969	100	96.568	97.691	100	99.567	100	99.767	100	100	100	100	100	100	99.024	99.501	100	92.497	100	99.72	100	100	99.444
KJ406378.1_1	98.276	100	99.561	NA	90.588	NA	84.343	99.438	NA	100	95.139	94.702	99.228	99.727	97.073	100	100	100	98.909	99.751	100	100	99.634	98.433	97.938	97.826	98.462	97.818	100	99.134	99.39	99.07	99.574	100	93.651	100	100	99.212	99.512	99.501	93.846	99.728	99.504	99.16	99.869	100	99.333
KJ866866.1_1	98.276	100	99.561	NA	90.588	NA	84.343	99.438	100	100	95.139	94.702	99.228	99.727	97.073	100	100	NA	98.909	99.751	100	100	99.634	98.433	97.938	97.826	98.462	97.691	100	99.134	99.39	99.07	99.574	100	93.651	100	100	99.212	99.512	99.501	93.846	99.728	99.504	99.16	99.869	100	99.333
KM052220.1_1	98.276	99.438	99.561	NA	90.588	NA	NA	97.753	100	100	96.528	96.689	96.911	91.803	75.122	95.187	93.151	NA	97.455	99.751	99.487	99.346	99.267	100	98.969	98.913	97.751	98.248	100	99.134	99.695	99.07	99.574	100	96.825	100	100	99.803	100	97.257	100	87.619	100	98.319	98.168	100	95.434
KM377238.1_1	100	99.438	99.561	NA	90.588	NA	84.343	98.876	99.315	100	99.537	99.338	100	100	99.512	100	100	NA	100	100	100	100	100	100	98.969	100	99.882	99.92	100	100	100	100	100	100	100	100	100	99.901	99.024	99.501	100	82.603	100	99.72	100	100	99.778
KM377239.1_1	100	99.438	99.561	NA	90.588	NA	84.343	98.876	100	100	99.537	99.338	100	100	99.512	100	100	NA	100	100	100	100	100	100	98.969	100	99.882	99.92	100	100	100	100	100	100	100	100	100	99.901	99.024	99.501	100	87.483	100	99.72	100	100	99.778
KM377240.1_1	100	99.438	99.561	NA	90.588	NA	84.343	98.876	100	100	99.537	99.338	100	100	99.512	100	100	NA	100	100	100	100	100	100	98.969	100	99.882	99.92	100	100	100	100	100	100	100	100	100	99.901	99.024	99.501	100	87.483	100	99.72	100	100	99.778
KM409652.1_1	100	99.438	99.123	NA	90.588	NA	83.333	97.753	99.315	100	96.065	98.013	97.104	91.257	77.073	95.722	93.607	NA	79.386	99.405	99.487	100	99.634	99.478	98.969	99.457	96.331	97.134	100	99.134	99.085	99.302	99.574	100	96.032	100	98.127	99.606	100	97.506	99.487	91.008	99.504	99.72	99.869	100	99.667
KP198616.1_1	100	99.438	99.561	NA	90.588	NA	84.343	98.876	100	100	99.537	99.338	100	100	99.512	100	99.543	NA	98.545	99.751	99.487	100	100	NA	98.969	100	99.763	99.841	100	100	100	100	100	100	100	100	100	100	100	100	100	100	100	100	100	100	100
KP789019.1_1	98.276	NA	98.246	NA	90.588	NA	82.828	98.315	99.315	100	95.833	96.689	96.718	91.803	75.122	95.722	94.064	97.895	98.909	100	100	NA	NA	NA	NA	NA	NA	NA	NA	NA	NA	NA	NA	NA	NA	NA	NA	NA	NA	NA	NA	NA	99.256	96.919	99.869	100	99.222
KP987217.1_1	98.276	100	99.561	NA	90.588	NA	84.343	99.438	100	100	95.139	94.702	99.228	99.727	97.073	100	100	100	98.909	99.751	100	100	99.634	98.433	97.938	97.826	98.462	97.691	100	99.134	99.39	99.07	99.574	100	93.651	100	100	99.212	99.512	99.501	93.846	99.728	99.504	99.16	99.869	100	99.333
KR905384.1_1	NA	65.031	35.981	NA	NA	NA	NA	40.751	30.667	39.153	22.767	NA	44.843	31.714	NA	NA	NA	NA	57.246	75.81	NA	65.132	80.156	78.158	70.103	NA	NA	NA	73.504	69.196	76.22	56.174	47.541	75.568	54.887	NA	60.769	77.833	65.657	73.58	47.895	68.715	77.157	52.547	79.144	59.259	71.806
KR905385.1_1	NA	65.031	35.981	NA	NA	NA	NA	40.751	30.667	39.153	22.767	NA	44.843	31.714	NA	NA	NA	NA	57.246	75.81	NA	65.132	80.156	78.158	70.103	NA	NA	NA	73.504	69.196	76.22	56.174	47.541	75.568	54.887	NA	60.769	77.833	65.657	73.58	47.895	68.715	77.157	52.547	79.144	59.259	71.806
KR905386.1_1	NA	65.031	35.981	NA	NA	NA	NA	41.019	30.667	39.153	22.767	NA	44.843	31.714	NA	NA	NA	48.148	57.246	75.81	NA	65.132	80.156	78.158	70.103	NA	NA	NA	73.504	69.196	76.22	56.174	47.541	75.568	54.887	NA	60.769	77.833	65.657	73.58	47.895	68.715	77.157	52.547	79.144	59.259	71.806
KR905387.1_1	NA	65.031	35.981	NA	NA	NA	NA	41.019	30.667	39.153	22.767	NA	44.843	31.714	NA	NA	NA	NA	57.246	75.81	NA	65.132	80.156	78.158	70.103	NA	NA	NA	73.504	69.196	76.22	56.174	47.541	75.568	54.887	NA	60.769	77.833	65.657	73.58	47.895	68.715	77.157	52.547	79.144	59.259	71.806
KR905388.1_1	NA	65.031	35.981	NA	NA	NA	NA	41.019	30.667	39.153	22.767	NA	44.843	31.714	NA	NA	NA	NA	57.246	75.81	NA	65.132	80.156	77.895	70.103	NA	NA	NA	73.504	69.196	76.22	56.174	47.541	75.568	54.887	NA	60.769	77.833	65.657	73.58	47.895	68.715	77.157	52.547	79.144	59.259	71.806
KR905389.1_1	NA	65.031	35.981	NA	NA	NA	NA	40.751	30.667	39.153	22.767	NA	44.843	31.714	NA	NA	NA	NA	57.246	75.81	NA	65.132	80.156	78.158	70.103	NA	NA	NA	73.504	69.196	76.22	56.174	47.541	75.568	54.887	NA	60.769	77.833	65.657	73.58	47.895	68.715	77.157	52.547	79.144	59.259	71.806
KR905390.1_1	NA	65.031	35.981	NA	NA	NA	NA	41.019	30.667	39.153	22.767	NA	44.843	31.714	NA	NA	NA	NA	57.246	75.81	NA	65.132	80.156	78.158	70.103	NA	NA	NA	73.504	69.196	76.22	56.174	47.541	75.568	54.887	NA	60.769	77.833	65.657	73.58	47.895	68.715	77.157	52.547	79.144	59.259	71.806
KT186369.1_1	100	100	100	100	100	98.675	99.492	100	100	100	99.769	100	100	100	99.512	100	100	NA	100	100	100	100	100	100	98.969	100	96.568	97.691	100	99.567	100	99.767	100	100	100	100	100	100	99.024	99.501	100	92.497	100	99.72	100	100	99.444
KT282968.1_1	100	99.438	99.123	NA	90.588	NA	83.333	98.034	99.315	100	96.296	97.351	97.104	91.257	77.073	95.722	93.607	97.684	98.909	99.751	99.487	100	99.634	99.478	98.969	99.457	96.213	97.054	100	99.134	99.39	99.302	99.574	100	96.032	100	98.127	99.606	100	97.506	99.487	97.82	99.504	99.72	99.869	100	99.667
KT754162.1_1	98.276	99.438	99.561	NA	90.361	NA	82.828	98.315	100	100	96.296	96.689	96.718	91.803	75.61	95.722	93.151	NA	98.545	99.751	99.487	100	99.267	100	98.969	98.37	96.331	96.258	100	99.567	99.39	98.837	100	100	94.815	100	99.625	99.113	100	99.501	96.41	87.33	99.504	98.319	99.469	100	99.111
KT754167.1_1	NA	65.031	38.208	NA	32	NA	NA	39.323	31.544	39.432	24.242	NA	40.551	30.312	NA	NA	NA	NA	54.182	74.314	NA	60.606	79.377	77.632	70.103	NA	NA	NA	73.504	68.61	75	55.769	48.361	76.705	48.305	NA	60.92	77.143	66.162	72.886	48.947	68.349	75.888	51.724	79.477	65.741	71.916
KT779550.1_1	100	99.438	99.561	NA	90.588	NA	84.343	98.876	100	100	99.537	99.338	100	100	99.512	100	100	100	100	100	100	100	100	100	98.969	100	99.882	99.92	100	100	100	100	100	100	100	100	100	99.901	99.024	99.501	100	87.483	100	99.72	100	100	99.778
KT868530.1_1	98.276	99.438	98.684	NA	90.588	NA	82.828	98.315	99.315	100	96.065	97.351	96.911	91.803	75.122	95.722	93.151	NA	98.545	99.751	99.476	100	99.267	100	98.969	98.37	95.976	96.019	100	99.567	99.39	99.302	99.149	100	93.651	100	NA	NA	92.105	NA	93.846	99.728	99.504	99.16	99.869	100	99.333
KU043116.1_1	98.276	NA	NA	NA	NA	NA	NA	NA	NA	NA	NA	NA	NA	NA	NA	NA	NA	NA	NA	NA	NA	NA	NA	NA	NA	NA	NA	NA	NA	NA	NA	NA	NA	NA	NA	NA	NA	NA	NA	NA	NA	NA	99.256	96.919	100	100	99.222
KU130396.1_1	98.276	99.438	99.561	NA	90.588	NA	84.343	98.876	100	100	99.537	99.338	100	100	97.561	100	100	NA	98.182	99.751	100	100	99.634	100	97.938	99.457	96.568	97.452	100	99.134	99.39	98.605	100	100	96.032	100	100	99.015	99.512	98.005	99.487	87.33	100	100	100	100	99.111
KU312044.1_1	NA	65.031	35.981	NA	NA	NA	NA	41.019	30.667	39.153	22.767	NA	44.843	31.714	NA	NA	NA	NA	57.246	75.81	NA	65.132	80.156	78.158	70.103	NA	NA	NA	73.504	69.196	76.22	56.174	47.541	75.568	54.887	NA	60.769	77.833	65.657	73.58	47.895	68.715	77.157	52.547	79.144	59.259	71.806
KU355874.1_1	100	98.876	99.561	27.222	100	98.013	98.985	98.596	100	100	99.306	100	100	100	99.512	100	100	NA	100	100	100	100	99.634	100	97.938	98.37	96.095	96.099	100	99.134	99.695	99.302	100	100	93.651	98.413	97.004	99.015	99.024	98.005	100	87.466	99.504	98.88	99.869	100	99.222
KU932021.1_1	NA	65.644	37.383	NA	NA	NA	NA	39.323	31.544	39.432	24.242	NA	40.551	30.312	NA	NA	NA	NA	54.182	74.314	NA	60.606	79.377	77.632	70.103	NA	NA	NA	73.504	68.61	74.39	55.718	48.178	76.705	48.305	NA	60.536	77.143	66.162	72.886	47.895	67.984	76.904	51.724	79.558	59.259	72.062
KU932026.1_1	100	98.876	99.561	NA	90.588	NA	87.374	99.719	100	100	95.139	95.364	99.228	99.727	97.073	99.465	99.543	NA	99.273	99.751	99.487	100	99.634	100	98.969	99.457	98.225	98.408	100	100	99.695	98.837	100	100	97.778	100	99.625	99.901	100	100	100	87.755	99.504	99.72	99.869	100	99.889
KU932027.1_1	100	98.876	99.561	NA	90.588	NA	87.374	99.719	100	100	95.139	95.364	99.228	99.727	97.073	99.465	99.543	NA	99.273	99.751	99.487	100	99.634	100	98.969	99.457	98.225	98.408	100	100	99.695	98.837	100	100	97.778	100	99.625	99.901	100	100	100	87.755	99.504	99.72	99.869	100	99.889
KU932029.1_1	100	98.876	99.561	NA	90.588	NA	87.374	99.719	100	100	95.139	95.364	99.228	99.727	97.073	99.465	99.543	NA	99.273	99.751	99.487	100	99.634	100	98.969	99.457	98.225	98.408	100	100	99.695	98.837	100	100	97.778	100	99.625	99.901	100	100	100	87.755	99.504	99.72	99.869	100	99.889
KU932030.1_1	100	98.876	99.561	NA	90.588	NA	87.374	99.719	100	100	95.139	95.364	99.228	99.727	97.073	99.465	99.543	NA	99.273	99.751	99.487	100	99.634	100	98.969	99.457	98.225	98.408	100	100	99.695	98.837	100	100	97.778	100	99.625	99.901	100	100	100	87.755	99.504	99.72	99.869	100	99.889
KU932032.1_1	100	99.438	99.561	NA	90.588	NA	84.343	98.876	100	100	99.537	99.338	100	100	99.512	100	100	NA	100	99.751	100	100	100	100	98.969	NA	99.882	99.92	100	100	100	100	100	100	100	100	100	99.901	99.024	99.501	100	87.483	100	99.72	100	100	99.778
KU932033.1_1	100	99.438	99.561	NA	90.588	NA	84.343	98.876	100	100	99.537	99.338	100	100	99.512	100	100	85.595	100	99.751	100	100	100	100	98.969	NA	99.882	99.92	100	100	100	100	100	100	100	100	100	99.901	99.024	99.501	100	87.483	100	99.72	100	100	99.778
KX058576.1_1	100	100	100	100	100	99.338	99.492	100	100	99.822	99.769	100	100	100	99.512	100	100	100	100	100	100	100	100	100	98.969	100	99.882	99.92	100	100	100	100	99.149	100	97.778	100	100	99.803	100	99.501	100	87.619	100	99.72	100	100	99.444
KX246268.1_1	98.276	100	99.561	NA	90.588	NA	84.343	99.438	100	100	95.139	94.702	99.228	99.727	97.073	100	100	100	98.909	99.751	100	100	99.634	98.433	97.938	97.826	98.462	97.691	100	99.134	99.39	99.07	99.574	100	93.651	100	100	99.212	99.512	99.501	93.846	99.728	99.504	99.16	99.869	100	99.333
KX452392.1_1	100	100	100	100	100	99.338	27.222	100	100	100	99.769	100	100	100	99.512	100	100	99.789	NA	99.751	99.487	100	99.634	100	98.969	99.457	NA	NA	NA	99.134	99.39	98.837	100	100	96.032	100	100	98.916	99.512	97.756	93.846	97.956	100	99.16	99.476	100	98.889
KY463221.1_1	98.276	NA	NA	NA	NA	NA	NA	NA	NA	NA	NA	NA	NA	NA	NA	NA	NA	NA	NA	NA	NA	NA	NA	NA	NA	NA	NA	NA	NA	NA	NA	NA	NA	NA	NA	NA	NA	NA	NA	NA	NA	NA	99.256	96.919	99.869	100	99.222
KY471628.1_1	NA	65.031	38.208	NA	32	NA	NA	39.323	31.544	39.432	24.242	NA	43.213	30.312	NA	NA	NA	NA	54.182	74.065	NA	60.606	79.377	77.368	70.103	NA	NA	NA	73.504	69.058	75	56.934	48.361	76.705	48.305	NA	60.92	77.143	66.162	72.886	47.895	68.349	76.396	51.724	79.558	59.259	72.062
KY471629.1_1	NA	65.031	38.208	NA	32	NA	NA	39.323	31.544	39.432	24.242	NA	43.213	30.312	NA	NA	NA	NA	54.182	74.065	NA	60.606	79.377	77.368	70.103	NA	NA	NA	73.504	69.058	75	56.934	48.361	76.705	48.305	NA	60.92	77.143	66.162	72.886	47.895	68.349	76.396	51.724	79.558	59.259	72.062
KY565558.1_1	NA	65.031	36.916	NA	NA	NA	NA	40.214	30.667	39.33	22.767	NA	44.843	32.143	NA	NA	NA	NA	57.246	74.065	NA	65.132	80.545	77.895	70.103	NA	NA	NA	73.504	69.196	76.22	54.501	48.78	75.568	55.639	NA	60.769	77.734	65.657	73.58	47.895	68.715	76.904	51.724	79.282	59.259	72.284
KY689635.1_1	NA	65.031	36.916	NA	NA	NA	NA	40.214	30.667	39.153	22.767	NA	44.843	32.143	NA	NA	NA	NA	NA	74.065	NA	65.132	80.545	77.895	70.103	NA	NA	NA	73.504	69.196	76.22	54.501	48.78	75.568	55.639	NA	60.769	77.734	65.657	73.58	47.895	68.715	76.904	51.724	79.282	59.259	72.284
KY748188.1_1	100	100	100	100	100	98.675	99.492	100	100	100	99.769	100	100	100	99.512	100	100	100	100	100	100	100	NA	100	97.938	99.457	98.462	97.532	100	99.134	99.39	99.07	100	100	96.032	100	100	100	99.512	97.506	100	87.33	99.504	99.16	99.476	100	98.218
KY748189.1_1	100	100	100	100	100	98.675	99.492	100	100	100	99.769	100	100	100	99.512	100	100	100	100	100	100	100	100	100	97.938	99.457	98.462	97.532	100	99.134	99.39	99.07	100	100	96.032	100	100	100	99.512	97.506	100	87.33	99.504	99.16	99.476	100	98.218
KY748190.1_1	100	100	100	100	100	98.675	99.492	100	100	100	99.769	100	100	100	99.512	100	99.543	100	100	100	100	100	100	100	97.938	99.457	98.462	97.532	100	99.134	99.39	99.07	100	100	96.032	100	100	100	99.512	97.506	99.487	87.33	99.504	99.16	99.346	100	98.218
KY865323.1_1	100	100	100	100	100	98.675	99.492	100	100	100	99.769	100	100	100	99.512	100	100	NA	100	100	100	100	100	100	97.938	99.457	98.462	97.532	100	99.134	99.39	99.07	100	100	96.032	100	100	100	99.512	97.506	100	87.33	99.504	99.16	99.476	100	98.218
KY964068.1_1	100	99.438	99.561	NA	90.588	NA	83.333	98.034	99.315	100	96.065	98.013	97.104	91.257	77.073	95.722	93.607	97.474	98.182	99.501	98.974	100	99.634	99.478	98.969	99.457	96.331	97.134	100	99.134	99.39	99.07	99.149	100	96.032	100	100	100	99.512	97.506	94.359	97.956	100	99.72	99.869	100	100
LC019731.1_1	100	99.438	99.561	NA	90.588	NA	82.828	98.315	99.315	100	96.065	96.689	96.718	91.803	75.122	95.722	94.064	NA	98.909	100	100	100	99.634	100	98.969	99.457	98.58	97.771	100	99.134	99.39	99.07	99.574	100	93.651	100	100	99.507	100	99.501	96.41	99.728	99.256	96.919	100	100	99.778
LC480203.1_1	100	99.438	99.561	NA	90.588	NA	84.343	98.876	100	100	99.537	99.338	100	100	99.512	100	99.543	100	98.545	99.751	99.487	100	100	100	98.969	100	99.763	99.841	100	100	100	100	100	100	100	100	100	100	100	100	100	100	100	100	100	100	100
LC485173.1_1	98.276	99.438	99.561	NA	90.588	NA	83.333	98.315	100	100	99.537	98.675	100	100	97.561	100	100	NA	98.545	99.751	100	100	99.267	99.739	96.907	99.457	96.568	97.293	100	99.567	99.695	98.837	99.149	100	97.778	100	100	99.507	100	99.501	99.487	99.728	100	99.44	99.476	100	99
LN735558.1_1	100	99.438	99.123	NA	90.588	NA	83.333	98.034	99.315	100	96.296	97.351	97.104	91.257	77.073	95.722	93.607	97.684	98.909	99.751	99.487	100	99.634	99.478	98.969	99.457	96.213	97.054	100	99.134	99.39	99.302	99.574	100	96.032	100	98.127	99.606	100	97.506	99.487	97.82	99.504	99.72	99.869	100	99.667
LN735559.1_1	100	99.438	99.123	NA	90.588	NA	83.333	98.034	99.315	100	96.296	97.351	97.104	91.257	77.073	95.722	93.607	97.684	98.909	99.751	99.487	100	99.634	99.478	98.969	99.457	96.213	97.054	100	99.134	99.39	99.302	99.574	100	96.032	100	98.127	99.606	100	97.506	99.487	97.82	99.504	99.72	99.869	100	99.667
LN735560.1_1	100	99.438	99.123	NA	90.588	NA	83.333	98.034	99.315	100	96.296	97.351	97.104	91.257	77.073	95.722	93.607	97.684	98.909	99.751	99.487	100	99.634	99.478	98.969	99.457	96.213	97.054	100	99.134	99.39	99.302	99.574	100	96.032	100	98.127	99.606	100	97.506	99.487	97.82	99.504	99.72	99.869	100	99.667
LN735561.1_1	100	99.438	99.123	NA	90.588	NA	83.333	98.034	99.315	100	96.296	97.351	97.104	91.257	77.073	95.722	93.607	97.684	98.909	99.751	99.487	100	99.634	99.478	98.969	99.457	96.213	97.054	100	99.134	99.39	99.302	99.574	100	96.032	100	98.127	99.606	100	97.506	99.487	97.82	99.504	99.72	99.869	100	99.667
LT985289.1_1	98.276	99.438	98.684	NA	90.588	NA	82.323	98.315	99.315	99.822	96.065	96.689	96.911	91.803	75.122	95.722	93.151	NA	98.909	99.501	100	100	100	100	97.938	98.37	96.095	96.099	100	99.134	99.695	99.302	100	100	93.651	98.413	97.004	99.015	99.512	99.002	98.974	87.33	99.504	99.44	99.738	100	98.778
MF078004.1_1	NA	65.644	36.916	NA	NA	NA	NA	39.062	31.544	39.432	24.242	NA	43.213	30.312	NA	NA	NA	NA	99.273	99.751	99.487	98.693	99.267	97.911	98.969	98.913	97.988	94.745	100	99.134	99.39	99.07	99.149	100	100	100	100	99.212	98.049	99.501	97.949	99.728	99.007	96.639	98.953	88.288	99.109
MF152729.1_1	100	99.438	99.561	NA	90.588	NA	84.343	NA	100	NA	NA	99.338	100	NA	99.512	100	100	NA	79.245	100	100	100	NA	100	98.969	100	NA	NA	100	100	99.625	100	93.925	100	NA	100	100	NA	99.024	99.501	100	85.911	100	NA	100	100	99.778
MF156268.1_1	NA	65.031	38.208	NA	32	NA	NA	39.323	31.544	39.432	24.242	NA	40.551	30.312	NA	NA	NA	NA	54.182	74.314	NA	59.848	79.377	77.632	70.103	NA	NA	NA	73.504	68.61	75	56.204	48.361	76.705	46.61	NA	60.92	77.143	66.162	72.886	47.895	67.984	76.396	51.724	79.42	65.741	71.586
MF344575.1_1	100	99.438	99.123	NA	90.588	NA	83.333	98.034	99.315	100	96.296	97.351	97.104	91.257	77.073	95.187	93.607	NA	98.909	99.751	99.487	100	99.634	99.478	98.969	99.457	96.213	96.975	100	99.134	99.39	99.302	99.574	100	96.032	100	98.127	99.606	100	97.506	99.487	97.82	99.504	99.72	99.869	100	99.667
MF344576.1_1	NA	65.031	38.208	NA	32	NA	NA	39.323	31.544	39.432	24.242	NA	43.213	30.312	NA	NA	NA	NA	54.182	74.314	NA	60.606	79.377	77.632	70.103	NA	NA	NA	73.504	68.61	74.695	55.718	48.361	76.705	48.305	NA	60.92	77.143	66.162	72.886	47.895	69.346	77.411	51.724	79.42	65.741	71.696
MF344577.1_1	100	98.876	99.561	28.889	89.157	NA	98.477	99.719	100	100	96.065	96.026	97.683	91.257	76.585	96.257	94.977	NA	98.545	99.501	100	100	99.267	99.739	98.969	99.457	96.568	97.373	100	98.701	99.085	99.07	99.574	100	98.519	100	100	99.212	99.512	97.257	95.385	99.455	99.007	96.359	99.607	100	99
MF554637.1_1	100	99.438	NA	99.471	100	98.675	99.492	99.438	100	NA	NA	100	100	100	98.537	100	100	100	99.273	99.751	100	100	99.634	100	98.969	99.457	96.568	97.293	100	99.134	99.695	99.302	100	100	96.032	100	100	99.507	100	98.867	100	NA	100	99.718	100	100	99.889
MF679144.1_1	98.276	NA	NA	NA	NA	NA	NA	NA	NA	NA	NA	NA	NA	NA	NA	NA	NA	NA	NA	NA	NA	NA	NA	NA	NA	NA	NA	NA	NA	NA	NA	NA	NA	NA	NA	NA	NA	NA	NA	NA	NA	NA	99.256	96.919	100	100	99
MG196294.1_1	NA	65.031	36.916	NA	NA	NA	NA	40	30.667	39.153	22.767	NA	44.843	31.868	NA	NA	NA	NA	54.182	74.813	NA	60.606	79.377	77.895	70.103	NA	NA	NA	74.359	69.643	76.22	54.988	48.374	75.568	54.887	NA	60.385	77.734	66.667	74.074	47.895	69.51	77.157	51.459	79.006	59.259	71.806
MG271839.1_1	NA	65.031	36.916	NA	NA	NA	NA	40	30.667	39.153	22.767	NA	44.843	31.868	NA	NA	NA	NA	54.182	74.813	NA	60.606	79.377	77.895	70.103	NA	NA	NA	74.359	69.643	76.22	54.988	48.374	75.568	54.887	NA	60.385	77.734	66.667	74.074	47.895	69.51	77.157	51.459	79.006	59.259	71.806
MG299128.1_1	NA	65.031	38.208	NA	32	NA	NA	39.323	31.544	39.432	24.242	NA	43.213	30.312	NA	NA	NA	NA	54.182	74.065	NA	60.606	79.377	77.368	70.103	NA	NA	NA	73.504	69.058	75	56.934	48.361	76.705	48.305	NA	60.92	77.143	66.162	72.886	47.895	68.349	76.396	51.724	79.696	59.259	72.062
MG299131.1_1	NA	65.031	38.208	NA	32	NA	NA	39.323	31.544	39.432	24.242	NA	43.213	30.312	NA	NA	NA	NA	54.182	74.065	NA	60.606	79.377	77.368	70.103	NA	NA	NA	73.504	69.058	75	56.934	48.361	76.705	48.305	NA	60.92	77.143	66.162	72.886	47.895	68.349	76.396	51.724	79.696	59.259	72.062
MG299133.1_1	NA	65.031	38.208	NA	32	NA	NA	39.323	31.544	39.432	24.242	NA	43.213	30.312	NA	NA	NA	NA	54.182	74.065	NA	60.606	79.377	77.368	70.103	NA	NA	NA	73.504	69.058	75	56.934	48.361	76.705	48.305	NA	60.92	77.143	66.162	72.886	47.895	68.349	76.396	51.724	79.696	59.259	72.062
MG299147.1_1	NA	65.031	38.208	NA	32	NA	NA	39.323	31.544	39.432	24.242	NA	43.213	30.312	NA	NA	NA	NA	54.182	74.065	NA	60.606	79.377	77.368	70.103	NA	NA	NA	73.504	69.058	75	56.934	48.361	76.705	48.305	NA	60.92	77.143	66.162	72.886	47.895	68.349	76.396	51.724	79.696	59.259	72.062
MG299151.1_1	NA	65.031	38.208	NA	32	NA	NA	39.323	31.544	39.432	24.242	NA	43.213	30.312	NA	NA	NA	NA	54.182	74.065	NA	60.606	79.377	77.368	70.103	NA	NA	NA	73.504	69.058	75	56.934	48.361	76.705	48.305	NA	60.92	77.143	66.162	72.886	47.895	68.349	76.396	51.724	79.696	59.259	72.062
MG516908.1_1	100	100	100	100	100	98.675	99.492	100	100	100	99.769	100	100	100	99.512	100	100	100	100	100	100	100	100	100	97.938	99.457	98.462	97.532	100	99.134	99.39	99.07	100	100	95.238	100	100	100	99.512	97.506	100	87.33	99.504	99.16	99.476	100	98.218
MG545909.1_1	NA	65.031	36.916	NA	NA	NA	NA	40	30.667	39.153	22.767	NA	44.843	31.868	NA	NA	NA	NA	54.182	74.813	NA	60.606	79.377	77.895	70.103	NA	NA	NA	73.504	69.196	76.22	54.988	48.78	75.568	54.887	NA	60.153	77.734	66.667	74.074	47.895	69.51	77.157	51.459	79.006	59.259	71.806
MG545910.1_1	100	99.438	99.123	NA	90.588	NA	83.333	98.034	99.315	100	96.296	97.351	97.104	91.257	77.073	95.722	93.607	NA	98.909	99.751	99.487	100	99.634	99.478	98.969	99.457	96.213	97.054	100	99.134	99.39	99.302	99.574	100	96.032	100	98.127	99.606	100	97.506	99.487	97.82	99.504	99.72	99.869	100	99.667
MG569891.1_1	100	100	100	100	100	99.338	99.492	100	100	100	99.769	100	100	100	99.512	100	100	NA	100	100	99.487	100	100	100	98.969	100	99.763	99.841	100	100	100	100	100	100	100	100	100	99.901	99.024	99.501	100	87.483	100	100	100	100	100
MG601057.1_1	NA	65.031	36.916	NA	NA	NA	NA	40	30.667	39.153	22.767	NA	44.843	31.868	NA	NA	NA	NA	54.182	74.813	NA	60.606	79.377	77.895	70.103	NA	NA	NA	74.359	69.643	76.22	54.988	48.374	75.568	54.887	NA	60.385	77.734	66.667	74.074	47.895	69.51	77.157	51.459	79.006	59.259	71.806
MG764547.1_1	100	100	100	100	100	99.338	99.492	100	100	100	99.769	100	100	100	99.512	100	100	NA	100	100	99.487	100	100	100	98.969	100	99.763	99.841	100	100	100	100	100	100	100	100	100	100	100	100	100	100	100	100	100	100	100
MG825371.1_1	NA	65.031	36.916	NA	NA	NA	NA	41.287	31.333	39.399	22.767	NA	44.619	31.868	NA	NA	NA	NA	57.609	73.566	NA	65.132	80.545	77.895	70.103	NA	NA	NA	73.504	69.196	76.22	54.988	48.78	75.568	55.639	NA	60.385	77.734	65.657	73.58	47.895	69.553	77.157	51.989	79.006	59.259	71.806
MG825375.1_1	NA	65.031	36.916	NA	NA	NA	NA	40.483	30.667	39.153	22.767	NA	44.619	31.868	NA	NA	NA	NA	54.182	74.813	NA	60.606	79.377	77.895	70.103	NA	NA	NA	73.504	69.196	76.22	54.988	48.374	75.568	55.639	NA	60.385	77.734	65.657	74.074	47.895	69.51	77.157	51.989	79.006	59.259	71.806
MG825376.1_1	100	100	100	100	100	99.338	99.492	100	100	100	99.769	100	100	100	99.512	100	100	NA	98.545	99.751	99.487	100	99.634	100	98.969	99.457	96.331	97.134	100	99.134	99.39	98.837	100	100	96.032	100	100	99.015	99.512	97.756	93.846	97.956	100	99.16	99.476	99.099	98.889
MG825377.1_1	94.828	94.382	79.386	43.548	84.706	NA	30.108	NA	33.333	36.219	26.389	30.645	36.585	33.426	NA	NA	NA	31.891	92	89.277	NA	68.276	61.024	57.418	53.933	43.038	NA	NA	NA	47.872	56.944	43.466	32.5	42.857	32.727	NA	NA	53.568	NA	50.754	27.638	53.814	48.538	NA	58.044	45	40.131
MG838206.1_1	NA	65.031	36.916	NA	NA	NA	NA	40	30.667	39.153	22.767	NA	44.843	31.868	NA	NA	NA	NA	54.182	74.813	NA	60.606	79.377	77.895	70.103	NA	NA	NA	74.359	69.643	76.22	54.988	48.374	75.568	54.887	NA	60.385	77.734	66.667	74.074	47.895	69.51	77.157	51.459	79.006	59.259	71.806
MG844436.1_1	100	99.438	100	100	100	98.675	99.492	100	100	99.822	99.769	100	100	100	99.512	100	100	NA	100	100	100	100	100	100	98.969	100	99.882	99.92	100	100	100	100	99.149	100	97.778	100	100	99.803	100	99.501	100	87.619	100	99.72	100	100	99.444
MG904995.1_1	100	99.438	99.123	NA	90.588	NA	83.333	97.753	99.315	100	96.065	98.013	97.104	91.257	77.073	95.722	93.607	NA	98.545	99.501	100	100	99.634	100	98.969	99.457	96.568	97.064	100	99.134	99.085	98.837	100	100	96.032	100	100	100	99.512	97.506	94.359	97.956	98.093	99.44	99.346	100	98.889
MG948330.1_1	98.276	99.438	99.561	NA	90.588	NA	82.857	97.753	100	100	96.528	96.689	96.911	91.803	75.122	95.187	93.151	NA	97.455	99.751	99.487	99.346	99.614	100	98.969	98.913	97.87	98.328	100	99.134	99.695	99.07	99.574	100	96.825	100	100	99.803	100	98.005	93.846	99.728	99.504	99.16	99.868	100	99.333
MG948331.1_1	98.276	99.438	99.561	NA	90.588	NA	83.838	97.753	100	100	96.528	96.689	96.911	91.803	75.122	93.373	92.823	NA	97.455	99.751	99.487	99.346	99.614	100	98.969	98.913	97.87	98.328	100	99.134	99.251	99.07	99.574	100	96.825	100	100	99.803	100	98.005	93.846	99.726	99.504	99.16	99.869	100	NA
MG948332.1_1	98.276	99.438	99.561	NA	90.588	NA	83.838	97.753	100	100	96.528	96.689	96.911	91.803	75.122	95.187	93.151	NA	97.455	99.751	99.487	99.346	99.614	100	98.969	98.913	97.87	98.328	100	99.134	99.695	99.07	99.574	100	96.825	100	100	99.803	100	98.005	93.846	99.728	99.504	99.16	99.869	100	99.333
MG948333.1_1	100	98.876	99.561	27.222	100	98.013	98.477	98.876	100	99.822	99.306	100	100	100	99.512	100	99.543	NA	98.545	99.751	100	100	99.634	100	98.969	99.457	96.568	97.293	100	99.134	99.39	98.837	100	100	96.032	100	100	99.015	99.512	98.005	99.487	87.33	100	100	100	100	100
MG948334.1_1	100	99.438	99.561	NA	90.588	NA	84.343	98.876	100	100	99.537	99.338	100	100	99.512	100	100	NA	100	100	100	100	100	100	98.969	100	99.882	99.92	100	100	100	100	100	100	100	100	100	99.901	99.024	99.501	100	87.483	100	99.72	100	100	99.778
MH287044.1_1	NA	65.644	37.383	NA	NA	NA	NA	39.323	31.544	39.432	24.242	NA	43.213	30.312	NA	NA	NA	NA	54.182	74.314	NA	60.606	79.377	77.632	70.103	NA	NA	NA	73.504	68.61	74.695	56.204	48.178	76.705	48.305	NA	60.536	77.143	66.162	72.637	47.895	69.21	76.904	51.724	79.558	59.259	72.062
MH422553.1_1	100	99.438	99.561	NA	90.588	NA	84.343	98.876	100	100	99.537	99.338	100	100	99.512	100	100	100	100	100	100	100	100	100	98.969	100	99.882	99.92	100	100	100	100	100	100	100	100	100	99.901	99.024	99.501	100	87.483	100	99.72	100	100	99.778
MH430881.1_1	100	99.438	99.123	NA	90.588	NA	83.333	98.034	99.315	100	96.065	98.013	97.104	NA	NA	95.722	92.973	NA	98.545	99.501	98.974	NA	99.634	99.41	82.418	99.457	NA	NA	NA	99.134	NA	99.71	94.043	100	NA	100	NA	NA	NA	97.506	99.487	90.872	NA	NA	99.738	100	NA
MH430883.1_1	100	99.438	99.123	NA	90.588	NA	83.333	98.034	99.315	100	96.065	98.013	97.104	91.257	77.073	95.722	93.607	NA	98.545	99.501	98.974	100	99.634	99.478	98.969	99.457	96.331	97.134	100	99.134	99.39	99.302	99.574	100	96.032	100	98.127	99.606	100	97.506	99.487	90.872	100	99.72	99.738	100	100
MH472638.1_1	100	100	100	100	100	99.338	99.492	100	100	100	99.769	100	100	100	99.512	100	100	99.789	98.545	99.751	99.487	100	99.634	100	98.969	99.457	96.331	97.134	100	99.134	99.39	98.837	100	100	96.032	100	100	98.916	99.512	97.756	93.846	97.956	100	98.88	99.476	100	98.889
MH579767.2_1	100	99.438	99.123	NA	90.588	NA	83.333	98.034	99.315	100	96.296	97.351	97.104	91.257	77.073	95.722	93.607	97.684	98.909	99.751	99.487	100	99.634	99.478	98.969	99.457	96.213	97.054	100	99.134	99.39	99.302	99.574	100	96.032	100	98.127	99.606	100	97.506	99.487	97.82	99.504	99.72	99.869	100	99.667
MH618673.1_1	NA	65.644	37.383	NA	NA	NA	NA	39.323	31.544	39.432	24.242	NA	40.551	30.312	NA	NA	NA	NA	54.182	74.314	NA	60.606	79.377	77.632	70.103	NA	NA	NA	73.504	69.058	75.076	54.988	49.187	76.705	48.305	NA	60.536	77.537	66.162	72.637	47.895	69.21	76.904	51.724	79.558	59.259	72.062
MH674341.1_1	98.276	99.438	99.561	NA	90.588	NA	84.343	98.876	100	NA	99.063	99.338	99.807	100	97.561	100	100	NA	98.182	99.751	99.487	100	99.634	100	97.938	99.457	96.568	97.452	100	99.134	99.085	98.837	100	100	83.333	100	100	NA	99.512	NA	99.487	87.33	100	100	NA	100	99.111
MH847038.1_1	100	99.438	99.561	NA	90.588	NA	84.343	98.592	100	100	99.537	99.338	100	100	99.512	100	100	NA	100	100	100	100	100	100	98.969	100	NA	NA	100	100	100	100	100	100	100	NA	100	99.901	99.024	99.501	100	87.483	100	99.72	100	100	99.778
MH847571.1_1	100	99.438	99.561	NA	90.588	NA	84.343	98.876	100	100	99.537	99.338	100	100	99.512	100	100	NA	100	100	100	100	100	100	98.969	100	NA	NA	100	100	100	100	100	100	100	100	100	99.901	99.024	99.501	100	87.483	NA	99.72	100	100	99.778
MH884650.1_1	100	98.876	99.561	NA	90.588	NA	84.343	99.438	100	100	95.37	95.364	99.211	99.727	97.073	100	100	NA	98.909	99.751	99.487	100	99.634	99.478	98.969	99.457	96.213	97.054	100	99.134	99.088	99.07	99.574	100	96.032	100	100	100	100	97.506	99.487	87.483	100	99.44	99.346	100	99.111
MH884651.1_1	100	98.876	99.561	NA	90.588	NA	84.343	99.438	100	100	95.37	95.364	99.211	99.727	97.073	100	100	NA	98.909	99.751	99.487	100	99.634	99.478	98.969	99.457	96.213	97.054	100	99.134	99.088	99.07	99.574	100	96.032	100	100	100	100	97.506	99.487	87.483	100	99.44	99.346	100	99.111
MH884654.1_1	100	99.438	99.123	NA	90.588	NA	83.333	98.034	99.315	100	96.065	98.013	97.104	91.257	77.073	95.722	93.607	97.684	98.545	99.501	99.487	100	99.634	99.478	98.969	99.457	96.331	97.134	100	99.134	99.085	99.302	99.574	100	96.032	100	98.127	99.606	100	100	100	100	100	100	100	100	100
MK070495.1_1	100	99.438	99.561	NA	90.588	NA	84.343	98.876	100	100	99.537	99.338	100	100	99.512	100	100	NA	100	100	100	100	100	100	98.969	100	99.882	99.92	100	100	100	100	100	100	100	100	100	99.901	99.024	99.501	100	87.483	100	99.72	100	100	99.778
MK088173.1_1	NA	65.644	37.383	NA	NA	NA	NA	39.323	31.544	39.432	24.242	NA	40.551	30.312	NA	NA	NA	NA	54.182	74.314	NA	60.606	79.377	77.632	70.103	NA	NA	NA	73.504	68.61	75	56.01	48.361	76.705	48.305	NA	60.92	77.143	66.162	72.637	47.895	69.21	76.396	51.724	79.558	65.741	71.696
MK181557.1_1	100	99.438	99.561	NA	90.588	NA	84.343	98.876	100	100	99.537	99.338	100	100	99.512	100	100	NA	100	100	100	100	100	100	98.969	100	99.882	99.92	100	100	100	100	100	100	100	100	100	99.901	99.024	99.501	100	87.483	100	99.72	100	100	99.778
MK181558.1_1	100	99.438	99.561	NA	90.588	NA	84.343	98.876	100	100	99.537	99.338	100	100	99.512	100	100	NA	100	100	100	100	100	100	98.969	100	99.882	99.841	100	100	100	100	100	100	100	100	100	99.901	99.024	99.501	100	87.483	100	99.72	100	100	99.778
MK181559.1_1	100	99.438	99.561	NA	90.588	NA	84.343	98.876	100	100	99.537	99.338	100	100	99.512	100	100	NA	100	100	100	100	100	NA	98.969	100	99.882	99.92	100	100	100	100	100	100	100	100	100	99.901	99.024	99.501	100	87.483	100	99.72	100	100	99.778
MK181560.1_1	100	99.438	99.561	NA	90.588	NA	84.343	98.876	100	100	98.945	99.338	100	100	99.512	100	100	NA	100	100	100	100	100	100	98.969	100	99.882	99.92	100	100	100	100	100	100	100	100	100	99.901	99.024	99.501	100	84.356	100	99.72	100	100	99.778
MK181561.1_1	100	99.438	99.561	NA	90.588	NA	84.343	98.876	100	100	99.537	99.338	100	100	99.512	100	100	100	100	100	100	100	100	100	98.969	100	99.882	99.92	100	100	100	100	100	100	100	100	100	99.901	99.024	99.501	100	87.483	100	99.72	100	100	99.778
MK181562.1_1	100	99.438	99.561	NA	90.588	NA	84.343	98.876	100	100	99.537	99.338	100	100	99.512	100	100	NA	100	100	100	100	100	100	98.969	100	99.882	99.92	100	100	100	100	100	100	100	100	100	99.901	99.024	99.501	100	87.483	100	99.72	100	100	99.778
MK181563.1_1	100	99.438	99.561	NA	90.588	NA	84.343	98.876	100	100	99.537	99.338	100	100	99.512	100	100	100	100	99.751	100	100	100	100	98.969	100	99.882	99.92	100	100	100	100	100	100	100	100	100	99.901	99.024	99.501	100	87.483	100	99.72	100	100	99.778
MK181564.1_1	100	99.438	99.561	NA	90.588	NA	84.343	98.876	100	100	99.537	99.338	100	100	99.512	100	100	100	100	100	100	100	100	100	98.969	100	99.882	99.92	100	100	100	100	100	100	99.259	100	100	99.901	99.024	99.501	100	87.483	100	99.72	100	100	99.778
MK181566.1_1	100	99.438	99.561	NA	90.588	NA	84.343	98.876	100	100	99.537	99.338	99.807	100	97.561	100	99.543	NA	98.545	99.501	100	100	99.267	100	98.969	99.457	96.568	97.213	100	99.134	99.085	98.837	100	100	96.032	100	100	99.015	99.512	98.005	100	87.33	100	100	100	100	99.889
MK181567.1_1	100	99.438	99.561	NA	90.588	NA	84.343	98.876	100	100	99.537	99.338	100	100	99.512	100	100	100	100	100	100	100	100	100	98.969	100	99.882	99.92	100	100	100	100	100	100	100	100	100	99.901	99.024	99.501	100	87.483	100	99.72	100	100	99.778
MK181568.1_1	100	99.438	99.561	NA	90.588	NA	84.343	98.876	100	100	99.537	99.338	100	100	99.512	100	100	NA	100	100	100	100	100	100	98.969	100	99.882	99.92	100	100	100	100	100	100	100	100	100	99.901	99.024	99.501	100	87.483	100	99.72	100	100	99.778
MK238490.1_1	98.276	99.438	98.684	NA	90.588	NA	82.323	98.315	99.315	99.822	96.065	96.689	96.911	91.803	75.122	95.722	93.151	NA	98.909	99.501	100	100	100	100	97.938	98.37	96.095	96.099	100	99.134	99.695	99.302	100	100	93.651	98.413	97.004	99.015	99.512	99.002	98.974	87.33	99.504	99.44	99.738	100	98.778
MK396099.1_1	NA	65.644	37.383	NA	NA	NA	NA	39.323	31.544	39.432	24.242	NA	40.551	30.312	NA	NA	NA	NA	54.182	74.314	NA	60.606	79.377	77.632	70.103	NA	NA	NA	73.504	68.61	74.695	56.204	48.178	76.705	48.305	NA	60.92	77.537	66.162	72.637	47.895	69.21	76.904	51.724	79.558	59.259	72.284
MK416155.1_1	98.276	NA	NA	NA	NA	NA	NA	NA	NA	NA	NA	NA	NA	NA	NA	NA	NA	NA	98.909	100	100	NA	NA	NA	NA	NA	NA	NA	NA	NA	NA	NA	NA	NA	NA	NA	NA	NA	NA	NA	NA	NA	99.256	96.919	99.869	100	99.222
MK455767.1_1	NA	65.644	37.383	NA	NA	NA	NA	39.323	31.544	39.432	24.242	NA	40.551	30.312	NA	NA	NA	NA	54.182	74.314	NA	60.606	79.377	77.632	70.103	NA	NA	NA	73.504	68.61	74.695	56.204	48.178	76.705	48.305	NA	60.92	77.537	66.162	72.637	47.895	69.21	76.904	51.724	79.558	59.259	72.284
MK758104.1_1	NA	65.644	37.383	NA	NA	NA	NA	39.323	31.544	39.432	24.242	NA	40.551	30.312	NA	NA	NA	NA	54.182	74.314	NA	60.606	79.377	77.632	70.103	NA	NA	NA	73.504	68.61	75	56.01	48.361	76.705	48.305	NA	60.92	77.143	66.162	72.637	47.895	69.21	76.396	51.724	79.558	65.741	71.696
MN124285.1_1	100	99.438	99.561	NA	90.588	NA	84.343	98.876	100	100	99.537	99.338	100	100	97.561	100	99.543	NA	98.545	99.501	100	100	99.634	100	98.969	99.457	96.568	97.213	100	99.134	99.39	98.837	100	100	96.032	100	100	99.015	99.512	98.005	100	87.33	100	100	100	100	100
MN241905.1_1	98.276	99.438	99.561	NA	90.588	NA	84.343	98.876	100	100	99.537	99.338	99.807	100	97.561	100	100	NA	98.182	99.751	99.487	100	99.634	100	97.938	99.457	96.568	97.452	100	99.134	99.085	98.837	100	100	83.333	100	100	99.015	99.512	97.756	99.487	87.33	100	100	100	100	99.111
MN242251.1_1	98.276	NA	NA	NA	NA	NA	NA	NA	NA	NA	NA	NA	NA	NA	NA	NA	NA	NA	NA	NA	NA	NA	NA	NA	NA	NA	NA	NA	NA	NA	NA	NA	NA	NA	NA	NA	NA	NA	NA	NA	NA	NA	75.691	53.541	NA	100	NA
MN254969.1_1	100	99.438	99.123	NA	90.588	NA	83.333	98.034	99.315	100	96.296	97.351	97.104	91.257	79.688	95.722	93.607	NA	98.909	99.751	99.487	100	99.634	99.478	98.969	99.457	96.213	97.054	100	99.134	99.39	99.302	99.574	100	96.032	100	98.127	99.606	100	97.506	99.487	97.82	99.504	99.72	99.869	100	99.667
MN262643.1_1	100	100	100	100	100	98.675	99.492	100	100	100	99.769	100	100	100	99.512	100	100	NA	100	100	100	100	100	100	97.938	99.457	98.462	97.532	100	99.134	99.39	99.07	100	100	96.032	100	100	100	99.512	97.506	100	87.33	99.504	99.16	99.476	100	98.218
MN276083.1_1	NA	65.031	36.916	NA	NA	NA	NA	40	30.667	39.153	22.767	NA	44.843	31.868	NA	NA	NA	NA	54.182	74.813	NA	60.606	79.377	77.895	70.103	NA	NA	NA	74.359	69.643	76.22	54.988	48.374	75.568	54.887	NA	60.385	77.635	66.667	74.074	47.895	69.51	77.157	51.459	79.006	59.259	71.806
MN334219.1_1	NA	65.644	36.916	NA	NA	NA	NA	39.37	30	39.399	21.326	NA	43.836	27.966	NA	NA	NA	NA	57.246	74.564	NA	64.474	80.545	78.421	70.103	NA	NA	NA	74.359	69.298	75.915	57.385	47.541	75.568	51.128	NA	60.536	77.833	65.829	73.827	47.895	69.553	75.75	52.011	79.834	59.259	72.173
MN334220.1_1	NA	65.644	36.916	NA	NA	NA	NA	39.37	30	39.399	21.326	NA	43.836	27.966	NA	NA	NA	NA	57.246	74.564	NA	64.474	80.545	78.421	70.103	NA	NA	NA	74.359	69.298	75.915	57.385	47.541	75.568	51.128	NA	60.536	77.833	65.829	73.827	47.895	69.553	75.75	52.011	79.834	59.259	72.173
MN335638.1_1	NA	65.644	36.916	NA	NA	NA	NA	39.529	30	39.399	21.614	NA	44.521	28.531	NA	NA	NA	NA	57.246	74.564	NA	64.474	80.545	78.421	70.103	NA	NA	NA	74.359	68.86	76.524	57.385	47.951	75.723	51.128	NA	60.92	77.734	65.829	73.697	47.895	69.553	75.75	52.279	79.834	59.259	72.173
MN335639.1_1	NA	65.644	36.916	NA	NA	NA	NA	39.633	30	39.399	NA	NA	43.836	27.966	NA	NA	NA	NA	56.884	74.564	NA	65.132	80.545	78.158	70.103	NA	NA	NA	74.359	68.996	75.915	57.143	47.541	75.568	51.128	NA	60.92	77.734	65.829	73.697	47.895	69.553	75.75	52.547	79.834	59.259	72.173
MN335640.1_1	NA	65.605	NA	NA	NA	NA	NA	39.633	30	39.399	NA	NA	43.836	27.966	NA	NA	NA	NA	56.884	74.813	NA	65.132	80.545	78.158	70.103	NA	NA	NA	73.504	68.61	76.829	55.961	48.361	76.705	48.305	NA	60.92	77.734	66.162	72.886	47.895	68.349	76.142	51.724	79.42	65.741	71.916
MN335919.1_1	NA	65.031	36.916	NA	NA	NA	NA	40	30.667	39.153	22.767	NA	44.843	31.868	NA	NA	NA	NA	54.182	74.813	NA	60.606	79.377	77.895	70.103	NA	NA	NA	74.359	69.643	76.22	54.988	48.374	75.568	54.887	NA	60.385	77.734	66.667	74.074	47.895	69.51	77.157	51.459	79.006	59.259	71.806
MN335921.1_1	NA	65.031	36.916	NA	NA	NA	NA	40	30.667	39.153	22.767	NA	44.843	31.868	NA	NA	NA	NA	54.182	74.813	NA	60.606	79.377	77.895	70.103	NA	NA	NA	74.359	69.643	76.22	54.988	48.374	75.568	54.887	NA	60.385	77.734	66.667	74.074	47.895	69.51	77.157	51.459	79.006	59.259	71.806
MN419431.1_1	100	99.438	99.561	NA	90.588	NA	84.343	98.876	100	100	99.537	99.338	100	100	99.512	100	100	NA	100	100	100	100	100	100	98.969	100	99.882	99.92	100	100	100	100	100	100	100	100	100	99.901	99.024	99.501	100	87.483	77.157	51.989	79.558	68.627	71.696
MN419433.1_1	100	99.438	99.561	NA	90.588	NA	84.343	98.876	100	100	99.537	99.338	100	100	99.512	100	100	100	100	100	100	100	100	100	98.969	100	99.882	99.92	100	100	100	100	100	100	100	100	100	99.901	99.024	99.501	100	87.483	100	99.72	100	100	99.778
MN419434.1_1	100	99.438	99.561	NA	90.588	NA	84.343	98.876	100	100	99.537	99.338	100	100	99.512	100	100	NA	100	100	100	100	100	100	98.969	100	99.882	99.92	100	100	100	100	100	100	100	100	100	99.901	99.024	99.501	100	87.483	100	99.72	100	100	99.778
MN419435.1_1	100	99.438	NA	NA	90.588	NA	84.343	98.876	100	100	99.537	99.338	99.807	100	97.561	100	99.543	99.789	98.545	99.501	100	100	99.267	100	98.969	99.457	96.568	97.213	100	99.134	99.39	98.837	100	100	96.032	100	100	99.015	99.512	98.005	100	87.33	100	100	100	100	99.889
MN419436.1_1	100	99.438	99.561	NA	90.588	NA	84.343	98.876	100	100	99.537	99.338	100	100	99.512	100	100	100	100	100	100	100	100	100	98.969	100	99.882	99.92	100	100	100	100	100	100	100	100	100	99.901	99.024	99.501	100	87.483	100	99.72	100	100	99.778
MN419437.1_1	100	99.438	99.561	NA	90.588	NA	84.343	98.876	100	100	99.537	99.338	100	100	99.512	100	100	NA	100	100	100	100	100	100	98.969	100	99.882	99.92	100	100	100	100	100	100	100	100	100	99.901	99.024	99.501	100	87.483	100	99.72	100	100	99.778
MN419438.1_1	100	99.438	99.561	NA	90.588	NA	84.343	98.876	100	100	99.537	99.338	100	100	99.512	100	100	NA	100	99.751	100	100	100	100	98.969	100	99.882	99.92	100	100	100	100	100	100	100	100	100	99.901	99.024	99.501	100	87.483	100	99.72	100	100	99.667
MN540570.1_1	100	100	100	100	100	99.338	99.492	100	100	99.822	99.769	100	100	100	99.512	100	100	NA	100	100	100	100	100	100	98.969	100	99.882	99.92	100	NA	100	100	99.149	100	97.778	100	100	99.803	100	99.501	100	87.619	100	99.72	100	100	99.444
MN702386.1_1	100	99.438	99.123	NA	90.588	NA	83.333	98.034	99.315	100	96.296	97.351	97.104	91.257	77.073	95.722	93.607	NA	98.545	99.501	99.487	100	99.634	99.478	98.969	99.457	96.213	97.054	100	99.134	99.39	99.302	99.574	100	96.032	100	98.127	99.606	100	97.506	99.487	90.872	99.504	99.72	99.869	100	99.667
NC_002122.1_1	100	98.876	99.123	NA	90.588	NA	84.343	98.876	100	100	99.537	99.338	100	100	99.512	100	99.543	100	98.545	99.751	100	100	99.634	100	98.969	99.457	96.331	97.134	100	99.134	99.695	99.302	100	100	96.032	100	100	99.507	100	98.005	93.846	97.956	100	99.72	100	100	99.444
NC_005014.1_1	100	100	100	100	100	100	100	100	100	100	100	100	100	100	100	100	100	100	100	100	100	100	100	100	100	100	100	100	100	100	100	100	100	100	100	100	100	100	100	100	100	100	100	100	100	100	100
NC_009788.1_1	98.276	98.315	98.246	NA	89.412	NA	82.828	98.315	99.315	NA	NA	NA	NA	NA	NA	NA	NA	NA	NA	NA	NA	NA	NA	NA	NA	NA	NA	NA	NA	NA	NA	NA	NA	NA	NA	NA	NA	NA	NA	NA	NA	NA	NA	NA	NA	100	98.667
NC_011081.1_1	100	99.438	99.561	NA	90.588	NA	84.343	98.876	100	100	99.537	99.338	100	100	99.512	100	100	NA	98.545	99.751	100	100	99.634	100	98.969	99.457	99.882	99.602	100	100	100	99.767	100	100	100	100	100	100	100	100	100	100	100	100	100	100	100
NC_011419.1_1	98.276	99.438	99.561	26.966	96.471	91.176	97.97	98.596	97.945	99.643	97.685	98.675	99.807	99.454	97.561	100	100	NA	NA	99.501	98.974	99.346	99.634	99.739	97.938	98.913	95.976	95.621	100	99.567	99.085	99.07	98.723	97.727	83.704	98.413	98.876	99.409	100	97.506	99.487	98.91	100	96.639	99.215	100	99.333
NC_011754.1_1	NA	65.644	38.208	NA	NA	NA	NA	40.682	30.667	39.399	23.343	NA	44.619	32.286	NA	NA	NA	NA	54.182	74.314	NA	59.848	80.469	78.158	70.103	NA	NA	NA	73.504	67.982	76.22	56.691	48.361	76.705	48.305	NA	60.92	77.537	65.829	73.02	48.148	68.665	76.142	51.724	79.834	59.259	71.951
NC_013120.1_1	98.276	100	99.561	NA	90.588	NA	84.343	99.438	100	100	95.139	94.702	99.228	99.727	97.073	100	100	100	98.909	99.751	99.487	100	99.634	98.433	97.938	97.826	98.462	97.691	100	99.134	99.39	99.07	99.574	100	93.651	100	100	99.212	99.512	99.501	93.846	99.728	99.504	99.16	99.869	100	99.333
NC_014234.1_1	100	100	100	100	100	99.338	99.492	100	100	99.822	99.769	100	100	100	99.512	100	100	NA	100	100	100	100	NA	NA	NA	NA	NA	NA	NA	NA	NA	NA	NA	NA	NA	NA	NA	NA	NA	NA	NA	NA	NA	NA	NA	100	99.778
NC_014383.1_1	98.276	99.438	98.684	NA	90.588	NA	82.323	98.315	99.315	99.822	96.065	96.689	96.911	91.803	75.122	95.722	93.151	NA	98.909	99.501	100	100	100	100	97.938	98.37	96.095	96.099	100	99.134	99.695	99.302	100	100	93.651	98.413	97.004	99.015	99.512	99.002	98.974	87.33	99.504	99.44	99.867	100	98.778
NC_014477.1_1	NA	66.258	38.208	NA	NA	NA	NA	39.323	31.544	39.432	24.242	NA	43.213	30.312	NA	NA	NA	NA	54.182	74.065	NA	60.606	79.377	77.368	70.103	NA	NA	NA	73.504	69.058	75	56.934	48.361	76.705	48.305	NA	60.92	77.044	66.162	72.886	47.895	67.984	76.396	51.724	79.42	65.741	71.696
NC_014843.1_1	NA	65.644	37.383	NA	32	NA	NA	39.323	31.544	39.432	24.242	NA	43.213	30.312	29.412	NA	NA	NA	52.364	74.314	NA	60.606	78.988	77.632	70.103	NA	NA	NA	73.504	69.058	74.772	54.988	49.187	76.705	48.305	NA	60.536	75.862	65.657	72.886	47.895	67.755	75.127	51.724	77.901	59.259	72.506
NC_015965.1_1	98.276	98.876	98.684	NA	89.412	76.821	88.889	98.315	100	100	95.602	95.364	97.876	99.454	96.098	100	100	100	98.545	99.252	100	100	98.535	100	98.969	97.826	98.107	97.373	99.138	99.567	99.39	98.837	99.574	99.432	94.074	100	99.625	99.409	99.024	99.751	95.897	87.33	99.504	98.88	99.607	100	99.667
NC_016904.1_1	96.552	98.876	97.807	24.859	63.529	NA	83.333	97.753	100	100	96.296	96.026	96.911	92.077	75.61	95.722	92.694	NA	97.818	99.751	98.462	100	99.634	NA	98.969	99.457	98.698	98.646	100	98.701	99.39	99.07	100	100	96.032	100	100	99.901	99.512	97.506	99.487	87.33	99.752	98.319	100	100	99.778
NC_017637.1_1	96.552	98.876	97.807	24.859	63.529	NA	83.333	97.753	100	100	96.296	96.026	96.911	92.077	75.61	95.722	93.151	NA	97.818	99.751	98.462	100	99.634	100	98.969	99.457	98.698	98.646	100	98.701	99.39	99.07	100	100	96.032	100	100	99.901	99.512	97.506	99.487	87.33	99.752	98.319	100	100	99.778
NC_017642.1_1	100	98.876	99.561	NA	89.157	NA	82.828	98.315	100	100	96.528	96.689	96.911	91.803	75.61	95.722	93.151	NA	98.182	99.751	100	NA	99.634	100	98.969	99.457	96.568	97.293	100	99.134	99.39	98.605	100	100	96.032	100	100	100	99.512	97.506	94.359	97.956	100	99.44	99.346	100	98.889
NC_017643.1_1	NA	53.049	41.364	NA	NA	NA	NA	NA	NA	NA	NA	NA	NA	NA	NA	NA	NA	NA	NA	NA	NA	NA	56.41	40.533	NA	50.867	NA	NA	NA	39.409	43.875	37.94	25.541	35.294	NA	NA	NA	43.67	NA	43.358	33.75	45.531	36.657	32.298	NA	39.604	NA
NC_017665.1_1	96.552	98.876	97.807	24.859	63.529	NA	83.333	97.753	100	100	96.296	96.026	96.911	92.077	75.61	95.722	93.151	NA	97.818	99.751	98.462	100	99.634	100	98.969	99.457	98.698	98.646	100	98.701	99.39	99.07	100	100	96.032	100	100	99.901	99.512	97.506	99.487	87.33	99.752	98.319	100	100	99.778
NC_017718.1_1	100	100	100	100	100	98.675	99.492	100	100	100	99.769	100	100	100	99.512	100	100	NA	100	100	100	100	100	100	98.969	100	96.568	97.691	100	99.567	100	99.767	100	100	100	100	100	99.901	100	98.254	100	92.497	99.752	99.72	99.869	88.288	99.444
NC_018659.1_1	98.276	99.438	98.684	NA	90.588	NA	82.323	98.315	99.315	99.822	96.065	96.689	96.911	91.803	75.122	95.722	93.151	97.474	98.909	99.501	100	100	100	100	97.938	98.37	96.095	96.099	100	99.134	99.695	99.302	100	100	93.651	98.413	97.004	99.015	99.512	99.002	98.974	87.33	99.504	99.44	99.738	100	98.778
NC_018995.1_1	NA	65.644	37.383	NA	NA	NA	NA	39.323	31.544	39.432	24.242	NA	40.551	30.312	NA	NA	NA	NA	54.182	74.314	NA	60.606	79.377	77.632	70.103	NA	NA	NA	73.504	68.61	74.39	55.718	48.178	76.705	48.305	NA	60.92	77.143	65.657	72.886	47.895	68.349	76.904	51.724	79.558	59.259	72.062
NC_019043.1_1	100	100	100	28.729	100	98.675	99.492	100	100	100	99.769	100	100	100	99.512	100	99.543	100	98.545	99.751	NA	100	99.634	100	98.969	99.457	96.568	97.293	100	99.134	99.39	98.837	100	100	96.032	100	100	98.916	99.512	98.005	99.487	87.33	99.752	100	100	100	100
NC_019044.1_1	100	98.876	99.561	NA	89.157	NA	82.828	98.315	100	100	96.528	96.689	96.911	91.803	75.61	95.722	93.151	97.895	98.182	99.751	100	NA	99.634	100	98.969	99.457	96.568	97.293	100	99.134	99.39	98.605	100	100	96.032	100	100	100	99.512	97.506	94.359	97.956	100	99.44	99.336	100	98.889
NC_019061.1_1	100	99.438	99.123	NA	90.588	NA	83.333	97.753	99.315	100	96.065	98.013	97.104	91.257	77.073	95.722	93.607	97.684	98.545	99.501	99.487	100	99.634	99.478	98.969	99.457	96.45	97.213	100	99.134	99.695	98.837	100	100	97.778	100	100	99.704	NA	98.005	98.974	97.956	100	98.319	NA	100	98.444
NC_019097.1_1	100	98.876	99.561	27.222	100	98.013	98.477	98.596	100	100	99.537	99.338	100	100	99.512	99.465	99.087	99.789	99.273	99.751	99.487	99.346	99.634	99.739	98.969	NA	96.45	97.213	100	99.134	99.695	98.837	99.149	100	97.778	100	100	100	99.512	97.506	100	87.738	99.256	96.639	98.806	99.099	95.212
NC_019099.1_1	100	98.876	99.123	NA	90.588	NA	84.343	98.876	100	100	99.537	99.338	100	100	99.512	100	99.543	100	98.545	99.751	100	100	99.634	100	98.969	99.457	96.331	97.134	100	99.134	99.695	99.302	100	100	96.032	100	100	99.507	100	98.005	93.846	97.956	100	99.72	100	100	99.444
NC_019104.1_1	100	99.438	99.561	NA	90.588	NA	84.343	98.876	100	100	99.537	99.338	100	100	97.561	100	99.543	99.789	98.545	99.751	100	100	99.634	100	98.969	99.457	96.568	97.213	100	99.134	99.39	98.837	100	100	96.032	100	100	99.015	99.512	98.005	100	87.33	100	100	100	100	99.778
NC_019111.1_1	98.276	99.438	99.561	NA	90.588	NA	84.343	98.876	100	100	99.537	99.338	100	100	97.561	100	100	100	98.545	99.751	100	100	99.634	100	98.969	99.457	NA	NA	100	99.134	99.39	98.837	100	100	96.032	100	100	99.015	99.512	97.756	100	87.33	100	100	100	100	100
NC_019123.1_1	100	100	100	100	100	98.675	99.492	100	100	100	99.769	100	100	100	99.512	100	100	NA	100	100	100	100	100	100	98.969	100	96.568	97.691	100	99.567	100	99.767	100	100	100	100	100	100	99.024	99.501	100	92.497	99.752	99.72	100	88.288	99.444
NC_019131.1_1	98.276	99.438	99.561	NA	90.588	NA	84.343	98.876	100	100	99.306	99.338	100	100	97.561	100	100	100	98.182	99.751	100	100	99.634	100	97.938	99.457	98.343	97.452	100	99.567	99.695	98.372	99.149	100	97.778	100	100	99.803	100	99.501	100	87.619	100	99.72	100	100	99.333
NC_019137.1_1	100	100	100	100	100	98.675	99.492	100	100	NA	99.769	100	100	100	99.512	100	NA	NA	100	100	100	100	100	100	98.969	100	96.568	97.691	100	99.567	100	99.767	100	100	100	100	100	100	99.024	99.501	100	92.497	99.752	99.72	100	88.288	99.444
NC_020991.1_1	98.276	100	99.561	NA	90.588	NA	84.343	99.438	100	100	95.139	94.702	99.228	99.727	97.073	100	100	100	98.909	99.751	100	100	99.634	98.433	97.938	97.826	98.462	97.691	100	99.134	99.39	99.07	99.574	100	93.651	100	100	99.212	99.512	99.501	93.846	99.728	99.504	99.16	99.869	100	99.333
NC_021811.1_1	100	100	100	100	100	98.675	99.492	100	100	100	99.769	100	100	100	99.512	100	100	NA	100	100	100	100	100	100	98.969	100	96.568	97.691	100	99.567	100	99.767	100	100	100	100	100	100	99.024	99.501	100	92.497	99.752	99.72	100	88.288	99.444
NC_021813.2_1	100	100	100	100	100	98.675	99.492	100	100	100	99.769	100	100	93.514	99.512	100	100	NA	100	100	100	100	100	100	98.969	100	96.568	97.691	100	99.567	100	99.767	100	100	100	100	100	100	99.024	99.501	100	92.497	99.752	99.72	100	88.288	99.444
NC_022267.1_1	94.828	100	99.561	NA	90.588	NA	82.828	98.315	100	100	96.759	98.013	97.104	91.803	77.073	95.722	NA	97.474	100	100	99.487	99.346	99.267	100	98.969	98.37	96.331	97.054	100	98.148	99.695	99.07	100	100	96.032	100	100	99.31	99.024	99.751	95.897	97.956	100	98.319	100	100	99.778
NC_022742.1_1	98.276	99.438	98.684	NA	90.588	NA	82.323	98.315	99.315	99.822	96.065	96.689	96.911	91.803	75.122	95.722	93.151	NA	98.909	99.501	100	100	100	100	97.938	98.37	96.095	96.099	100	99.134	99.695	99.302	100	100	93.651	98.413	97.004	99.015	99.512	99.002	98.974	87.33	99.504	99.44	99.738	100	98.778
NC_022992.1_1	NA	65.644	36.916	NA	NA	NA	NA	39.37	30	39.399	21.326	NA	43.836	27.966	NA	NA	NA	NA	57.246	74.564	NA	64.474	80.545	78.421	70.103	NA	NA	NA	74.359	69.298	75.915	57.385	47.541	75.568	51.128	NA	60.536	77.833	65.829	73.827	48.947	69.553	75.75	52.011	79.834	59.259	72.173
NC_022996.1_1	NA	65.644	36.916	NA	NA	NA	NA	39.37	30	39.399	21.326	NA	43.836	27.966	NA	NA	NA	NA	57.246	74.564	NA	41.447	80.545	78.421	70.103	NA	NA	NA	74.359	69.298	75.915	57.385	47.541	75.568	51.128	NA	60.536	77.833	65.829	73.827	48.947	69.553	75.75	52.011	79.834	59.259	72.173
NC_023275.1_1	100	100	100	100	100	99.338	98.985	100	100	100	99.769	100	100	100	99.512	100	100	100	100	100	100	100	100	100	98.969	NA	99.861	NA	100	100	100	100	100	99.432	100	100	99.625	100	99.512	97.506	94.359	97.956	100	99.44	99.869	100	99.667
NC_023276.1_1	100	100	100	100	100	99.338	98.985	100	100	100	99.769	100	100	100	99.512	100	100	100	100	100	100	100	100	100	98.969	NA	99.861	NA	100	100	100	100	100	99.432	100	100	99.625	100	99.512	97.506	94.359	97.956	100	99.44	99.869	100	99.667
NC_023326.1_1	100	100	100	100	100	98.675	99.492	100	100	100	99.537	100	100	100	99.512	100	100	NA	100	100	100	NA	NA	NA	NA	NA	NA	NA	NA	NA	NA	NA	NA	NA	NA	NA	NA	NA	99.024	99.501	100	87.33	99.504	99.16	99.476	100	98.218
NC_023329.1_1	100	99.438	99.561	NA	90.588	NA	84.343	98.876	100	100	99.537	99.338	100	100	99.512	100	100	100	100	100	100	100	100	100	98.969	100	99.882	99.92	100	100	100	100	100	100	100	100	100	99.901	99.024	99.501	100	87.347	100	100	100	100	100
NC_023899.1_1	100	99.438	99.561	NA	90.588	NA	84.343	98.876	100	100	99.537	99.338	100	100	99.512	100	100	NA	100	100	100	100	100	100	98.969	100	99.882	99.92	100	100	100	100	100	100	100	100	100	99.901	99.024	99.501	100	87.347	100	99.72	100	100	99.778
NC_023900.2_1	100	99.438	99.561	NA	90.588	NA	84.343	98.596	100	100	99.537	99.338	100	100	97.561	100	99.543	100	98.545	99.751	100	100	99.634	100	98.969	99.457	96.568	97.293	100	99.134	99.39	98.837	100	100	96.032	100	100	99.704	99.512	97.506	94.359	97.956	100	100	100	100	100
NC_024955.2_1	100	99.438	99.561	NA	90.588	NA	84.343	98.876	100	100	99.537	99.338	100	100	99.512	100	99.543	99.789	98.545	99.751	99.487	100	100	100	98.969	100	99.763	99.841	100	100	100	100	100	100	100	100	100	100	100	100	100	100	100	100	100	100	100
NC_024975.1_1	100	100	100	100	100	98.675	99.492	100	100	100	99.537	99.338	100	100	99.512	100	100	NA	100	100	100	100	100	100	98.969	100	99.882	99.92	100	100	100	100	100	100	100	100	100	99.901	99.024	99.501	100	87.483	100	99.72	100	100	99.778
NC_024976.1_1	100	98.876	99.561	NA	90.588	NA	83.333	98.315	99.315	100	96.528	96.689	96.718	91.803	75.61	95.722	93.151	97.895	98.909	99.751	100	100	99.634	100	97.938	99.457	98.462	97.532	100	99.567	99.695	98.372	99.149	100	97.778	100	100	99.803	100	99.501	100	87.619	100	100	99.869	100	99.111
NC_024977.1_1	100	98.876	99.561	27.222	100	98.013	98.985	98.596	100	100	99.306	100	100	100	99.512	100	100	100	100	100	100	100	99.634	100	97.938	98.37	96.095	96.099	100	99.134	99.695	99.302	100	100	93.651	98.413	97.004	99.015	99.024	98.005	100	87.466	99.504	98.88	99.869	100	99.222
NC_024978.1_1	100	99.438	99.561	NA	90.588	NA	84.343	98.876	100	100	99.537	99.338	99.807	100	97.561	100	99.543	NA	98.545	99.252	100	100	99.267	100	98.969	99.457	96.568	97.213	100	99.134	99.39	98.837	100	100	96.032	100	100	99.015	99.512	98.005	100	87.33	100	100	100	100	99.889
NC_024979.1_1	100	99.438	99.561	NA	90.588	NA	84.343	98.876	100	100	99.537	99.338	100	100	99.512	100	100	NA	100	100	100	100	100	100	98.969	100	99.882	99.92	100	100	100	100	100	100	100	100	100	99.901	99.024	NA	NA	NA	100	99.72	100	100	99.778
NC_024980.1_1	100	99.438	99.561	NA	90.588	NA	84.343	98.98	100	100	99.537	99.338	99.807	100	97.561	100	99.543	NA	98.545	99.501	100	100	99.267	100	98.969	NA	NA	NA	NA	NA	NA	NA	NA	100	96.032	100	100	99.015	99.512	98.005	100	87.33	100	100	100	100	NA
NC_025138.1_1	NA	65.644	36.916	NA	NA	NA	NA	39.529	30	39.399	21.614	NA	44.521	28.531	NA	NA	NA	NA	57.246	74.564	NA	64.474	80.545	78.421	70.103	NA	NA	NA	74.359	68.86	76.524	57.385	47.951	75.723	51.128	NA	60.92	77.734	65.829	73.697	47.895	69.553	75.75	52.279	79.834	59.259	72.173
NC_025140.1_1	98.276	99.438	99.561	NA	90.588	NA	83.838	97.753	100	100	96.528	96.689	96.911	91.803	75.122	95.187	93.151	NA	97.455	99.751	99.487	99.346	99.614	100	98.969	98.913	97.87	98.328	100	99.134	99.695	99.07	99.574	100	96.825	100	100	99.803	100	98.005	93.846	99.728	99.504	99.16	99.869	100	99.333
NC_025142.1_1	100	99.438	99.561	NA	90.588	NA	84.343	98.876	100	100	99.537	99.338	100	100	99.512	100	100	NA	100	100	100	100	100	100	98.969	100	99.882	99.92	100	100	100	100	100	100	100	100	100	99.901	99.024	99.501	100	87.483	100	99.72	100	100	99.778
NC_025143.1_1	100	99.438	99.561	NA	90.588	NA	84.343	98.876	100	100	99.537	99.338	100	100	99.512	100	100	NA	100	100	100	100	100	100	98.969	100	99.882	99.92	100	100	100	100	100	100	100	100	100	99.901	99.024	99.501	100	87.483	100	99.72	100	100	99.778
NC_025144.1_1	100	99.438	NA	NA	90.588	NA	84.343	98.876	100	100	99.537	99.338	100	100	99.512	100	100	100	100	100	100	100	100	100	98.969	100	99.882	99.92	100	100	100	100	100	100	100	100	100	99.901	99.024	99.501	100	87.483	100	99.72	100	100	99.778
NC_025145.1_1	NA	65.644	36.916	NA	NA	NA	NA	39.633	30	39.399	NA	NA	43.836	27.966	NA	NA	NA	NA	56.884	74.314	NA	65.132	80.545	78.158	70.103	NA	NA	NA	74.359	68.996	76.22	57.385	47.541	75.723	51.128	NA	60.92	77.734	65.829	73.697	47.895	69.553	76.142	51.724	79.834	66.667	72.137
NC_025147.1_1	98.276	99.438	99.561	NA	90.588	NA	84.343	98.876	100	100	99.537	99.338	99.807	100	97.561	100	100	100	98.182	99.751	99.487	100	99.634	100	98.969	99.457	96.45	97.213	100	98.701	99.695	99.302	100	100	96.032	100	100	99.409	100	97.506	98.974	97.956	100	100	99.607	100	98.667
NC_025176.1_1	100	99.438	99.561	NA	90.588	NA	84.343	98.983	100	100	99.537	99.338	100	100	99.512	100	100	NA	100	100	100	100	100	100	98.969	100	99.882	99.92	100	100	100	100	100	100	100	100	100	99.901	99.024	99.501	100	87.483	100	99.72	100	100	99.778
NC_025180.1_1	100	98.876	99.561	NA	90.588	NA	83.333	98.315	99.315	100	96.528	96.689	96.66	91.803	75.61	95.722	93.151	NA	98.909	99.751	100	100	99.634	100	97.938	99.457	98.462	97.532	100	99.567	99.695	98.372	99.149	100	97.778	100	100	99.803	100	99.501	100	87.619	100	100	99.869	100	99.111
NC_025198.1_1	100	100	100	100	100	98.675	99.492	100	100	100	99.769	100	99.807	100	99.512	100	100	NA	100	100	100	100	100	100	98.969	100	96.45	97.532	100	99.567	100	99.767	100	100	100	100	100	99.901	99.512	97.756	94.359	92.497	100	99.44	99.476	100	98.889
NC_032099.1_1	NA	65.031	38.208	NA	32	NA	NA	39.323	31.544	39.432	24.242	NA	40.551	NA	NA	NA	NA	NA	54.182	74.314	NA	60.606	79.377	77.632	70.103	NA	NA	NA	73.504	68.61	75	55.769	48.361	76.705	48.305	NA	60.92	77.143	66.162	72.886	47.895	68.349	75.888	51.724	79.558	65.741	71.916
NC_032100.1_1	98.276	99.438	99.561	NA	90.588	NA	83.838	97.753	100	100	91.563	96.689	96.911	91.803	75.122	95.187	93.151	NA	97.455	99.751	99.487	99.346	99.267	100	98.969	98.913	97.751	98.248	100	99.134	99.695	99.07	99.574	100	96.825	100	100	99.803	100	97.257	100	87.619	100	98.319	98.168	100	95.434
NZ_AP017613.1_1	NA	65.644	36.916	NA	NA	NA	NA	39.529	30	39.399	21.614	NA	44.521	28.531	NA	NA	NA	NA	56.884	74.564	NA	64.474	80.545	78.421	70.103	NA	NA	NA	74.359	68.86	76.524	57.385	47.951	75.723	51.128	NA	60.92	77.734	65.829	73.697	47.895	69.553	76	52.279	79.834	59.259	72.173
NZ_AP018797.1_1	NA	65.644	36.916	NA	NA	NA	NA	39.529	30	39.399	21.614	NA	44.521	28.531	NA	NA	NA	NA	57.246	74.564	NA	64.474	80.545	78.421	70.103	NA	NA	NA	74.359	68.86	76.524	57.385	47.951	75.723	51.128	NA	60.92	77.734	65.829	73.697	47.895	69.553	75.75	52.279	79.834	59.259	72.173
NZ_AP018803.1_1	NA	65.644	36.916	NA	NA	NA	NA	39.529	30	39.399	21.614	NA	44.521	28.531	NA	NA	NA	NA	57.246	74.564	NA	64.474	80.545	78.421	70.103	NA	NA	NA	74.359	68.86	76.524	57.385	47.951	75.723	51.128	NA	60.92	77.734	65.829	73.697	47.895	69.553	75.75	52.279	79.834	59.259	72.173
NZ_AP019190.1_1	98.276	NA	98.246	NA	90.588	NA	82.828	98.315	99.315	100	95.833	96.689	96.718	91.803	75.122	95.722	94.064	97.895	98.909	100	100	NA	NA	NA	NA	NA	NA	NA	NA	NA	NA	NA	NA	NA	NA	NA	NA	NA	NA	NA	NA	NA	99.256	96.919	99.869	100	99.222
NZ_AP019762.1_1	NA	65.644	36.916	NA	NA	NA	NA	39.529	30	39.399	21.614	NA	44.521	28.531	NA	NA	NA	NA	57.246	74.564	NA	64.474	80.545	78.421	70.103	NA	NA	NA	74.359	68.86	76.524	57.385	47.951	75.723	51.128	NA	60.92	77.734	65.829	73.697	47.895	69.553	75.75	52.279	79.834	59.259	72.173
NZ_CP006641.1_1	100	99.438	99.561	NA	90.588	NA	84.343	98.876	100	100	99.537	99.338	100	100	99.512	100	100	NA	100	100	100	100	100	100	98.969	100	99.882	99.92	100	100	100	100	100	100	100	100	100	99.893	99.024	99.501	100	87.347	100	99.72	100	100	99.778
NZ_CP009052.1_1	NA	66.258	38.208	NA	NA	NA	NA	39.323	31.544	39.432	24.242	NA	43.213	30.312	NA	NA	NA	NA	54.182	74.065	NA	60.606	79.377	77.368	70.103	NA	NA	NA	73.504	69.058	75	56.934	48.361	76.705	48.305	NA	60.92	77.143	66.162	72.886	47.895	67.984	76.396	51.724	79.42	65.741	71.696
NZ_CP009566.1_1	100	100	100	100	100	99.338	99.492	100	100	99.822	99.769	100	100	100	99.024	100	100	NA	100	100	100	100	100	100	98.969	100	99.882	99.92	100	100	100	100	99.149	100	97.778	100	100	99.803	100	99.501	100	87.619	100	99.72	100	100	99.444
NZ_CP010130.1_1	98.276	99.438	99.561	NA	90.588	NA	84.343	98.876	100	100	99.537	99.338	99.807	100	97.561	100	100	NA	98.182	99.751	99.487	100	99.634	100	97.938	99.457	96.568	97.452	100	99.134	99.085	98.837	100	100	83.333	100	100	99.704	100	100	100	87.738	100	100	100	100	99.111
NZ_CP010142.1_1	98.276	100	99.561	NA	90.588	NA	84.343	99.438	100	100	95.139	94.702	99.228	99.727	97.073	100	100	NA	98.909	99.751	100	100	99.634	98.433	97.938	NA	98.462	97.691	100	99.134	99.39	99.07	99.574	100	93.651	100	100	99.212	99.512	99.501	93.846	99.728	99.504	99.16	99.869	100	99.333
NZ_CP010233.1_1	100	100	100	100	100	99.338	99.492	100	100	100	99.769	100	100	100	99.512	100	100	99.789	98.545	99.751	100	100	99.634	100	98.969	99.457	96.45	97.213	100	99.134	99.39	98.837	100	100	96.032	100	100	99.015	99.512	98.005	100	87.33	100	100	100	100	100
NZ_CP010317.1_1	100	98.876	99.561	NA	90.588	NA	83.333	98.034	99.315	100	97.454	96.689	98.456	98.907	99.512	100	99.543	NA	NA	NA	95.349	100	99.634	100	98.969	99.457	96.568	97.293	100	99.134	99.39	98.837	100	100	96.032	100	100	99.704	99.512	97.506	94.359	97.956	100	99.44	99.346	100	98.889
NZ_CP012627.1_1	98.276	100	99.561	NA	90.588	NA	84.343	99.438	100	100	95.37	95.364	99.228	99.727	97.073	100	100	NA	98.909	99.751	100	100	100	100	98.969	100	99.882	99.92	100	100	100	99.767	100	100	93.651	98.413	96.629	99.015	100	99.252	100	87.619	99.504	99.72	99.869	88.288	99.556
NZ_CP012835.1_1	100	98.315	99.561	94.18	100	95.364	25.843	98.596	99.315	100	NA	NA	NA	NA	NA	NA	NA	NA	NA	NA	NA	NA	NA	NA	NA	NA	NA	NA	NA	NA	NA	NA	NA	NA	NA	NA	NA	NA	NA	NA	NA	NA	100	98.88	NA	98.198	97.55
NZ_CP012923.1_1	100	100	100	100	100	99.338	99.492	100	100	100	99.769	100	100	100	99.512	100	100	99.789	98.545	99.751	99.487	100	99.634	100	98.969	99.457	96.331	97.134	100	99.134	99.39	98.837	100	100	96.032	100	100	98.916	99.512	97.756	93.846	97.956	100	99.16	99.476	100	98.889
NZ_CP012929.1_1	100	100	100	100	100	99.338	99.492	100	100	100	99.769	100	100	100	99.512	100	100	99.789	98.545	99.751	99.487	100	99.634	100	98.969	99.457	96.331	97.134	100	99.134	99.39	98.837	100	100	96.032	100	100	99.015	99.512	97.756	93.846	97.956	100	99.16	99.476	99.099	98.889
NZ_CP012936.1_1	100	100	100	100	100	99.338	99.492	100	100	100	99.769	100	100	100	99.512	100	100	NA	98.545	99.751	99.487	100	99.634	100	98.969	99.457	96.331	97.134	100	99.134	99.39	98.837	100	100	96.032	100	100	98.916	99.512	97.756	93.846	97.956	100	99.16	99.476	100	98.889
NZ_CP013024.1_1	NA	65.644	36.916	NA	NA	NA	NA	39.529	30	39.399	21.614	NA	44.292	28.531	NA	NA	NA	NA	57.246	74.564	NA	64.474	80.545	78.421	70.103	NA	NA	NA	74.359	68.86	76.524	57.385	47.951	75.723	51.128	NA	60.92	77.734	65.829	73.697	47.895	69.553	75.75	52.279	79.834	59.259	72.173
NZ_CP013224.1_1	100	100	100	100	100	98.675	99.492	100	100	100	99.769	100	100	100	99.512	100	100	NA	100	100	100	100	100	100	98.969	100	96.568	97.691	100	99.567	100	99.767	100	100	100	100	100	100	99.024	99.501	100	92.497	99.752	99.72	100	88.288	99.444
NZ_CP014622.1_1	98.276	98.876	99.561	94.709	100	94.702	85.354	98.315	100	100	96.991	95.364	99.228	99.727	97.073	100	100	99.579	98.909	99.751	100	100	98.901	97.911	98.969	99.457	96.45	97.213	100	99.134	99.695	98.605	99.574	100	96.032	100	100	99.901	100	97.506	100	87.738	100	98.039	98.298	100	96.437
NZ_CP014662.1_1	100	100	100	100	100	98.675	99.492	100	100	100	99.769	100	100	100	99.512	100	100	NA	100	100	100	100	100	100	98.969	100	96.568	97.691	100	99.567	100	99.767	100	100	100	100	100	100	99.024	99.252	100	92.497	99.752	99.72	100	88.288	99.444
NZ_CP014972.2_1	98.276	100	99.561	28.889	90.588	NA	98.477	100	100	100	96.991	95.364	99.614	99.454	98.049	98.396	99.543	NA	99.636	99.501	100	100	99.634	99.478	97.938	99.457	95.858	95.701	100	99.134	99.695	99.07	99.574	100	96.032	100	100	99.409	99.512	97.506	94.359	97.956	100	99.16	99.084	100	95.212
NZ_CP015141.1_1	NA	65.644	37.383	NA	NA	NA	NA	39.323	31.544	39.432	24.242	NA	40.551	30.312	NA	NA	NA	NA	54.182	74.314	NA	60.606	79.377	77.632	70.103	NA	NA	NA	73.504	68.61	75	56.204	48.361	76.705	48.305	NA	60.92	77.143	66.162	72.886	47.895	69.21	77.411	51.724	79.696	59.259	72.093
NZ_CP015161.1_1	94.828	98.876	98.246	95.767	98.824	NA	98.477	98.876	99.315	99.822	96.528	97.351	96.911	91.53	76.098	95.722	93.607	NA	99.273	99.751	100	100	98.901	100	97.938	99.457	95.385	95.462	99.138	100	99.695	99.07	99.574	100	97.778	100	100	99.015	99.024	99.501	92.821	91.144	99.752	98.88	99.215	100	99.444
NZ_CP015838.1_1	98.276	NA	NA	NA	NA	NA	NA	NA	NA	NA	NA	NA	NA	NA	NA	NA	NA	NA	NA	NA	NA	NA	NA	NA	NA	NA	NA	NA	NA	NA	NA	NA	NA	NA	NA	NA	NA	NA	NA	NA	NA	NA	99.256	96.919	99.869	100	99.222
NZ_CP015916.1_1	100	99.438	99.561	NA	90.588	NA	84.343	98.876	100	100	99.537	99.338	100	100	97.561	100	99.543	NA	98.545	99.751	100	100	99.634	100	98.969	99.457	96.568	97.213	100	99.134	99.39	99.302	99.574	100	96.032	100	100	99.015	99.512	97.756	94.359	97.956	100	99.44	99.346	100	98.778
NZ_CP015996.1_1	100	100	100	100	100	98.675	99.492	100	100	100	99.769	100	100	100	99.512	100	100	NA	NA	100	100	100	99.634	100	98.969	100	NA	NA	100	99.567	100	99.767	100	100	100	100	100	100	99.024	99.501	100	92.497	99.752	99.72	100	88.288	99.444
NZ_CP016387.1_1	98.276	99.438	99.561	NA	90.588	NA	82.828	98.315	100	100	96.528	96.689	96.911	91.803	75.61	95.722	93.151	NA	98.182	99.501	100	99.346	99.267	100	98.969	98.913	97.87	98.248	100	99.134	99.39	99.302	100	100	96.825	98.413	96.629	99.606	100	97.506	100	87.619	99.752	99.72	99.476	100	95.1
NZ_CP016516.1_1	100	100	100	100	100	99.338	99.492	100	100	100	99.769	100	100	100	99.512	100	100	99.789	98.545	99.751	99.487	100	99.634	100	98.969	99.457	96.331	97.134	100	99.134	99.39	98.837	100	100	96.032	100	100	98.916	99.512	97.756	93.846	97.956	100	99.16	99.476	100	98.889
NZ_CP016520.1_1	100	98.876	99.561	NA	90.588	NA	83.333	98.315	99.315	100	96.528	96.689	96.911	91.803	75.61	95.722	93.151	NA	98.909	99.751	100	100	99.634	100	97.938	99.457	98.462	97.532	100	99.567	99.695	98.372	99.149	100	97.778	100	100	99.704	100	99.501	100	87.619	100	100	99.869	100	99.111
NZ_CP016522.1_1	100	100	100	100	100	99.338	99.492	100	100	100	99.769	100	100	100	99.512	100	100	99.789	98.545	99.751	99.487	100	99.634	100	98.969	99.457	96.331	97.134	100	99.134	99.39	98.837	100	100	96.032	100	100	98.916	99.512	97.756	93.846	97.956	100	99.16	99.476	100	98.889
NZ_CP016533.1_1	100	100	100	100	100	98.675	99.492	100	100	100	99.769	100	100	100	99.024	100	100	NA	100	100	100	100	100	100	98.969	100	96.568	97.691	100	99.567	100	99.767	100	100	100	100	100	100	99.024	99.501	100	92.497	100	99.72	100	100	99.444
NZ_CP016548.1_1	NA	65.031	35.981	NA	NA	NA	NA	40.751	30.667	39.153	22.767	NA	44.843	31.714	NA	NA	NA	NA	NA	NA	NA	NA	NA	NA	NA	NA	NA	NA	NA	NA	NA	NA	NA	NA	NA	NA	NA	77.833	65.657	73.58	47.895	68.575	77.157	52.547	79.144	59.259	71.806
NZ_CP016568.1_1	100	100	100	100	100	99.338	99.492	100	100	100	99.769	100	100	100	99.512	100	100	99.789	98.545	99.751	99.487	100	99.634	100	98.969	99.457	96.331	97.134	100	99.134	99.39	98.837	100	100	96.032	100	100	98.916	99.512	97.756	93.846	97.956	100	99.16	99.476	100	98.889
NZ_CP016572.1_1	100	100	100	100	100	99.338	99.492	100	100	100	99.769	100	100	100	99.512	100	100	NA	98.545	99.751	99.487	100	99.634	100	98.969	99.457	96.331	97.134	100	99.134	99.39	98.837	100	100	96.032	100	100	98.916	99.512	97.756	93.846	97.956	100	99.16	99.476	100	98.889
NZ_CP016865.1_1	100	100	100	100	100	99.338	99.492	100	100	99.618	99.769	100	100	100	99.512	100	100	NA	98.545	99.751	99.487	100	99.634	100	97.938	99.457	96.331	97.134	100	99.134	99.39	98.837	100	100	100	100	100	100	99.024	99.501	100	97.956	100	99.16	99.476	100	98.889
NZ_CP018104.1_1	100	100	100	100	100	99.338	99.492	100	100	100	99.769	100	100	100	99.512	100	100	NA	98.545	99.751	99.487	100	99.634	100	98.969	99.457	96.331	97.134	100	99.134	99.39	98.837	100	100	96.032	100	100	99.015	99.512	97.756	93.846	97.956	100	99.16	99.476	100	98.889
NZ_CP018116.1_1	100	100	100	100	100	99.338	99.492	100	100	100	99.769	100	100	100	99.512	100	100	NA	98.545	99.751	99.487	100	99.634	100	98.969	99.457	96.331	97.134	100	99.134	99.39	98.837	100	100	96.032	100	100	99.015	99.512	97.756	93.846	97.956	100	99.16	99.476	100	98.889
NZ_CP018122.1_1	100	100	100	100	100	99.338	99.492	100	100	100	99.769	100	100	100	99.512	100	100	NA	98.545	99.751	99.487	100	99.634	100	98.969	99.457	96.331	97.134	100	99.134	99.39	98.837	100	100	96.032	100	100	99.015	99.512	97.756	93.846	97.956	100	99.16	99.476	100	98.889
NZ_CP018625.1_1	100	100	100	100	100	98.675	99.492	100	100	100	99.769	100	100	100	99.512	100	100	NA	100	100	100	100	100	100	98.969	100	96.568	97.691	100	99.567	100	99.767	100	100	100	100	100	100	99.024	99.501	100	92.497	99.752	99.72	100	88.288	99.444
NZ_CP018638.1_1	98.276	99.438	99.123	NA	90.588	NA	84.848	98.876	98.63	100	96.528	98.675	96.911	91.803	75.122	95.722	93.151	NA	98.909	99.252	100	100	99.267	100	97.938	98.37	96.805	96.576	100	99.134	99.695	99.302	99.574	100	93.651	98.413	97.004	99.015	99.024	99.501	98.974	87.33	99.504	98.599	99.084	100	98.667
NZ_CP018946.1_1	98.276	99.438	99.123	NA	92.941	NA	87.374	99.157	99.315	100	96.296	96.689	96.911	91.803	75.61	95.722	93.151	NA	98.909	99.751	100	100	99.634	99.739	97.938	98.37	95.858	96.019	100	99.134	99.39	99.302	99.574	100	97.619	100	100	99.507	99.512	97.506	99.487	87.619	99.752	99.44	99.738	100	99.333
NZ_CP018975.1_1	98.276	100	99.561	NA	90.588	NA	84.343	99.438	100	100	95.139	94.702	99.228	99.727	97.073	100	100	100	98.909	99.751	100	100	99.634	98.433	97.938	97.826	98.462	97.691	100	99.134	99.39	99.07	99.574	100	93.651	100	100	99.212	99.512	99.501	93.846	99.728	99.504	99.16	99.869	100	99.333
NZ_CP018993.1_1	100	99.438	99.123	NA	90.588	NA	83.333	97.753	99.315	100	96.065	98.013	97.104	91.257	77.073	95.722	93.607	NA	79.386	99.501	99.487	100	99.634	99.478	98.969	99.457	96.331	97.134	100	99.134	99.085	99.302	99.574	100	96.032	100	98.127	99.606	100	97.506	99.487	90.872	99.504	99.72	99.869	100	99.667
NZ_CP019173.1_1	98.276	99.438	99.123	NA	90.588	NA	84.848	99.157	98.63	100	96.296	98.013	96.911	91.803	75.122	95.722	93.151	NA	97.818	99.501	98.974	100	98.901	100	97.938	98.37	96.095	96.178	100	99.567	99.39	99.07	100	100	96.825	98.413	97.004	99.901	99.024	99.501	100	87.619	100	99.44	100	100	99.778
NZ_CP019205.1_1	98.276	99.438	99.123	NA	90.588	NA	84.848	99.157	98.63	100	96.296	98.013	96.911	91.803	75.122	95.722	93.151	NA	97.818	99.501	98.974	100	98.901	100	97.938	98.37	96.095	96.178	100	99.567	99.39	99.07	100	100	96.825	98.413	97.004	99.901	99.024	99.501	100	87.619	100	99.44	NA	100	99.778
NZ_CP019207.1_1	98.276	99.438	99.123	NA	90.588	NA	84.848	99.157	98.63	100	96.296	98.013	96.911	91.803	75.122	95.722	93.151	NA	97.818	99.501	98.974	100	98.901	100	97.938	98.37	96.095	96.178	100	99.567	99.39	99.07	100	100	96.825	98.413	97.004	99.901	99.024	99.501	100	87.619	100	99.44	NA	100	99.778
NZ_CP019215.2_1	100	99.438	99.123	NA	90.588	NA	83.333	98.034	99.315	100	96.065	98.013	97.104	91.257	77.073	95.722	93.607	NA	98.545	99.751	99.487	100	99.634	99.478	98.969	99.457	96.331	97.134	100	99.134	99.39	99.302	100	100	96.032	100	98.502	99.901	100	97.506	95.897	97.956	99.256	99.72	99.869	100	99
NZ_CP019220.1_1	NA	NA	NA	NA	NA	NA	NA	NA	NA	NA	NA	NA	NA	NA	NA	NA	NA	NA	NA	NA	NA	NA	NA	NA	NA	NA	NA	NA	NA	NA	NA	NA	NA	NA	NA	NA	NA	NA	NA	NA	NA	NA	99.256	96.919	100	100	99.111
NZ_CP019252.1_1	100	99.438	99.561	NA	90.588	NA	84.343	98.876	100	100	99.537	99.338	100	100	99.512	100	100	NA	100	100	100	100	100	100	98.969	100	99.882	99.92	100	100	100	100	100	100	100	100	100	99.901	99.024	99.501	100	87.347	100	99.72	100	100	99.778
NZ_CP019253.1_1	NA	65.031	36.916	NA	NA	NA	NA	40	30.667	39.153	22.767	NA	44.843	31.868	NA	NA	NA	NA	54.182	74.813	NA	60.606	79.377	77.895	70.103	NA	NA	NA	73.504	69.196	82.246	NA	48.78	75.568	55.639	NA	61.154	77.833	65.657	73.58	47.895	69.51	77.157	51.459	79.006	59.259	71.806
NZ_CP019905.1_1	100	98.876	99.561	NA	90.588	NA	83.333	98.034	99.315	100	97.475	100	99.421	100	99.512	100	99.543	NA	98.545	99.751	100	100	99.634	100	98.969	99.457	96.45	97.213	100	98.701	NA	99.302	100	100	NA	100	100	98.758	100	97.506	98.974	97.956	100	97.938	100	100	100
NZ_CP020494.1_1	100	100	100	100	100	98.675	27.222	NA	NA	NA	NA	NA	NA	NA	NA	NA	NA	NA	NA	NA	NA	NA	NA	NA	NA	NA	NA	NA	NA	NA	NA	NA	NA	NA	NA	NA	NA	NA	NA	NA	NA	NA	99.752	99.72	100	88.288	99.444
NZ_CP020511.1_1	98.276	100	99.561	NA	90.588	NA	84.343	99.66	100	100	95.139	94.702	99.228	99.727	97.073	100	100	NA	98.909	99.501	100	100	99.634	98.433	97.938	97.826	98.462	97.691	100	99.134	99.39	99.07	99.574	100	93.651	100	100	99.212	99.512	99.501	93.846	99.728	99.504	99.16	99.869	100	99.333
NZ_CP020547.1_1	98.276	99.438	99.561	NA	90.588	NA	84.343	98.596	100	100	99.537	99.338	100	100	97.561	100	100	NA	NA	99.751	100	100	99.634	100	97.938	99.457	96.568	97.452	100	99.134	99.39	98.605	100	100	96.032	100	100	99.015	99.512	98.005	99.487	87.33	100	100	100	100	99.111
NZ_CP021208.1_1	100	100	100	100	100	98.675	99.492	100	100	100	99.769	100	100	100	99.512	100	100	88.651	100	99.751	100	100	99.634	98.433	NA	NA	98.212	NA	100	99.134	99.39	99.07	99.149	100	93.651	100	100	99.212	99.512	99.501	93.846	NA	99.504	99.16	99.869	100	99.333
NZ_CP021533.1_1	98.276	NA	NA	NA	NA	NA	NA	NA	NA	NA	NA	NA	NA	NA	NA	NA	NA	NA	NA	NA	NA	NA	NA	NA	NA	NA	NA	NA	NA	NA	NA	NA	NA	NA	NA	NA	NA	NA	NA	NA	NA	NA	99.256	96.919	99.869	100	99.222
NZ_CP021693.1_1	98.276	NA	NA	NA	NA	NA	NA	NA	NA	NA	NA	NA	NA	NA	NA	NA	NA	NA	NA	NA	NA	NA	NA	NA	NA	NA	NA	NA	NA	NA	NA	NA	NA	NA	NA	NA	NA	NA	NA	NA	NA	NA	99.256	96.919	99.869	100	98.778
NZ_CP021739.1_1	98.276	NA	NA	NA	NA	NA	NA	NA	NA	NA	NA	NA	NA	NA	NA	NA	NA	NA	NA	NA	NA	NA	NA	NA	NA	NA	NA	NA	NA	NA	NA	NA	NA	NA	NA	NA	NA	NA	NA	NA	NA	NA	99.256	96.919	99.869	100	98.778
NZ_CP021841.1_1	98.276	99.438	99.561	NA	90.588	NA	82.828	98.315	99.315	100	96.065	96.689	96.718	91.803	75.122	95.722	94.064	97.895	98.909	100	100	100	99.634	100	98.969	99.457	98.58	97.771	100	99.134	99.39	99.07	99.574	100	93.651	100	100	99.507	100	99.501	96.41	99.728	99.256	96.919	100	100	99.222
NZ_CP021845.1_1	98.276	99.438	99.561	NA	90.588	NA	82.828	98.315	99.315	100	96.065	96.689	96.718	91.803	75.122	95.722	94.064	NA	98.909	100	100	100	99.634	100	98.969	99.457	98.58	97.771	100	99.134	99.39	99.07	99.574	100	93.651	100	100	99.507	100	99.501	96.41	99.728	99.256	96.919	100	100	99.222
NZ_CP021882.1_1	98.276	NA	98.246	NA	90.588	NA	82.828	98.315	99.315	100	95.833	96.689	96.718	91.803	75.122	95.722	94.064	NA	98.909	100	100	NA	NA	NA	NA	NA	NA	NA	NA	NA	NA	NA	NA	NA	NA	NA	NA	NA	NA	NA	NA	NA	99.256	96.919	99.869	100	99.222
NZ_CP022064.1_1	100	100	100	100	100	99.338	99.492	100	100	100	99.769	100	100	100	99.512	100	100	NA	98.545	99.751	99.487	100	99.634	100	98.969	99.457	96.331	97.134	100	99.134	99.39	98.837	100	100	96.032	100	100	98.916	99.512	97.756	93.846	97.956	100	98.88	99.476	100	98.889
NZ_CP022734.1_1	100	99.438	99.561	NA	90.588	NA	84.343	98.876	100	99.822	99.537	99.338	100	100	97.561	100	99.543	NA	98.545	99.751	100	100	99.634	100	98.969	99.457	NA	NA	100	99.134	99.39	98.837	100	100	96.032	100	100	99.015	99.512	98.005	100	87.33	100	100	100	100	100
NZ_CP023144.1_1	NA	65.031	35.981	NA	NA	NA	NA	41.867	30	39.576	22.767	NA	44.619	32	NA	NA	NA	47.325	57.246	74.065	NA	65.132	80.545	78.158	70.103	NA	NA	NA	72.65	69.643	76.22	57.385	47.541	75.568	55.639	NA	60.385	77.734	65.152	72.84	47.895	68.994	75.25	51.989	80.753	59.259	69.7
NZ_CP023350.1_1	98.276	98.876	99.123	27.528	90.588	NA	97.462	99.719	100	98.563	95.37	95.364	NA	NA	NA	NA	NA	NA	NA	NA	NA	NA	NA	NA	NA	NA	NA	NA	NA	NA	NA	NA	NA	NA	NA	NA	NA	NA	NA	99.501	95.897	87.33	99.007	99.44	99.215	98.198	98.775
NZ_CP023356.1_1	100	99.438	100	100	100	98.675	99.492	100	100	100	99.769	100	100	100	99.512	100	100	NA	100	100	100	100	99.634	100	98.969	100	96.568	97.691	100	99.567	100	99.302	99.149	100	97.778	100	100	99.803	100	99.501	100	87.619	100	99.72	100	100	99.444
NZ_CP023362.1_1	98.276	NA	98.246	NA	90.588	NA	82.828	98.294	99.315	100	96.065	96.689	96.718	91.803	75.122	95.722	94.064	NA	98.909	100	100	100	99.634	100	98.969	99.457	98.58	97.771	100	99.134	99.39	99.07	99.574	100	93.651	100	100	99.507	100	99.501	96.41	99.728	99.256	96.919	99.869	100	99.222
NZ_CP023365.1_1	100	100	100	100	100	98.675	99.492	100	100	100	99.769	100	100	100	99.512	100	100	NA	100	100	100	100	100	100	98.969	100	96.568	97.691	100	99.567	100	99.767	100	100	100	100	100	100	99.024	99.501	100	92.497	100	99.72	100	100	99.444
NZ_CP023370.1_1	100	100	100	100	100	99.338	99.492	100	100	100	99.769	100	100	100	99.512	100	99.543	NA	98.909	100	100	100	99.634	100	98.969	99.457	98.58	97.771	100	99.134	99.39	99.07	99.574	100	93.651	100	100	99.507	100	99.501	96.41	99.728	99.256	96.919	100	100	99.667
NZ_CP023376.1_1	100	100	100	100	100	98.675	99.492	100	100	100	99.769	100	100	100	99.512	100	100	NA	100	100	100	100	100	100	98.969	100	96.568	97.691	100	99.567	100	99.767	100	100	100	100	100	100	99.024	99.501	100	92.497	100	99.72	100	100	99.444
NZ_CP023382.1_1	100	100	100	100	100	98.675	99.492	100	100	100	99.769	NA	100	100	99.512	100	100	NA	100	100	100	100	100	100	98.969	100	96.568	97.691	100	99.567	100	99.767	100	100	100	100	100	100	99.024	99.501	100	92.497	100	99.72	100	100	99.444
NZ_CP023385.1_1	100	100	100	100	100	99.338	99.492	100	100	99.822	99.769	100	100	100	99.512	100	100	NA	100	100	100	100	100	100	98.969	100	99.882	99.92	100	100	100	100	99.149	100	97.778	100	100	99.803	100	99.501	100	87.619	100	99.72	100	100	99.444
NZ_CP023387.1_1	NA	65.644	37.383	NA	NA	NA	NA	39.323	31.544	39.432	24.242	NA	40.551	30.312	NA	NA	NA	NA	54.182	74.314	NA	60.606	79.377	77.632	70.103	NA	NA	NA	73.504	68.61	75	56.01	48.361	76.705	48.305	NA	60.92	77.044	66.162	72.886	47.895	68.349	76.142	51.724	79.558	65.741	71.916
NZ_CP023534.1_1	98.276	99.438	98.684	NA	90.588	NA	82.323	98.315	99.315	99.822	96.065	96.689	96.911	91.803	75.122	95.722	93.151	NA	98.909	99.501	100	100	100	100	97.938	98.37	96.095	96.099	100	99.134	99.695	99.302	100	100	93.651	98.413	97.004	99.015	99.512	99.002	98.974	87.33	99.504	99.44	99.738	100	98.778
NZ_CP023900.1_1	98.276	NA	NA	NA	NA	NA	NA	NA	NA	NA	NA	NA	NA	NA	NA	NA	NA	NA	NA	NA	NA	NA	NA	NA	NA	NA	NA	NA	NA	NA	NA	NA	NA	NA	NA	NA	NA	NA	NA	NA	NA	NA	NA	NA	NA	100	NA
NZ_CP023957.1_1	98.276	NA	NA	NA	NA	NA	NA	NA	NA	NA	NA	NA	NA	NA	NA	NA	NA	NA	NA	NA	NA	NA	NA	NA	NA	NA	NA	NA	NA	NA	NA	NA	NA	NA	NA	NA	NA	NA	NA	NA	NA	NA	99.256	96.919	99.869	100	99.222
NZ_CP024146.1_1	98.276	99.438	99.123	26.966	98.824	97.351	97.97	99.157	100	99.822	97.222	95.364	99.228	99.727	97.561	100	100	NA	99.636	99.501	99.487	100	99.267	100	97.938	99.457	96.45	97.293	100	99.134	99.695	98.837	100	100	98.413	100	100	99.803	100	97.506	99.487	98.229	99.504	99.16	99.346	100	98.778
NZ_CP024152.1_1	100	99.438	99.123	NA	90.588	NA	83.333	98.034	99.315	100	96.065	98.013	97.104	91.257	77.073	95.722	93.607	97.684	98.545	99.501	99.487	100	99.267	99.478	98.969	99.457	96.213	97.054	100	99.134	99.39	99.07	99.574	100	96.032	100	98.127	99.606	100	97.506	99.487	91.008	99.504	99.72	99.738	100	99.111
NZ_CP024154.1_1	NA	65.644	37.383	NA	NA	NA	NA	39.062	31.544	39.432	24.242	NA	40.551	30.312	NA	NA	NA	NA	54.182	74.314	NA	60.606	79.377	77.632	70.103	NA	NA	NA	73.504	68.61	74.695	56.204	48.361	76.705	48.305	NA	60.92	77.143	66.162	72.886	47.895	68.076	76.396	51.724	79.696	59.259	72.062
NZ_CP024241.1_1	98.276	98.876	99.123	27.528	90.588	NA	97.462	99.719	100	98.563	95.37	95.364	NA	NA	NA	NA	NA	NA	NA	NA	NA	NA	NA	NA	NA	NA	NA	NA	NA	NA	NA	NA	NA	NA	NA	NA	NA	NA	NA	99.501	95.897	87.33	99.007	99.44	99.215	98.198	98.775
NZ_CP024254.1_1	NA	65.644	37.383	NA	NA	NA	NA	39.323	30.872	39.432	24.242	NA	40.551	30.312	NA	NA	NA	NA	54.182	74.314	NA	60.606	79.377	NA	70.103	NA	NA	NA	NA	68.61	75	NA	48.361	76.705	48.305	NA	60.92	77.143	66.162	72.886	47.895	67.984	76.904	51.724	79.558	59.259	72.284
NZ_CP024285.1_1	100	100	100	100	100	98.675	99.492	100	100	100	99.769	100	100	100	99.512	100	99.543	100	100	100	100	100	100	100	98.969	100	96.568	97.691	100	99.567	100	99.767	100	100	100	100	100	NA	99.024	99.501	100	92.497	99.752	99.72	100	88.288	99.444
NZ_CP024292.1_1	100	98.876	99.561	NA	90.588	NA	82.828	98.315	100	100	96.528	97.351	96.911	91.803	75.61	95.722	93.151	NA	98.182	99.501	100	100	99.634	100	98.969	99.457	98.462	97.532	100	99.134	99.39	98.837	100	100	96.296	100	100	100	99.512	97.506	100	87.619	100	99.16	100	100	99.333
NZ_CP024468.1_1	98.276	99.438	99.561	NA	90.361	NA	82.828	98.315	100	100	96.296	96.689	96.718	91.803	75.61	95.722	93.151	NA	98.545	99.751	99.487	100	99.267	100	98.969	98.37	96.331	96.258	100	99.567	99.39	98.837	100	100	94.815	100	99.625	99.113	100	99.501	96.41	87.33	99.504	98.319	99.346	100	99.111
NZ_CP024481.1_1	100	98.876	99.561	NA	90.588	NA	83.333	98.315	99.315	100	96.528	96.689	96.911	91.803	75.61	95.722	93.151	NA	98.545	99.252	100	100	99.267	100	97.938	99.457	98.462	97.373	100	99.134	99.085	98.605	100	99.432	96.032	100	100	100	99.512	97.506	93.846	97.82	100	99.16	99.607	100	95.434
NZ_CP024822.1_1	100	99.438	99.561	NA	90.588	NA	84.343	98.98	100	100	99.537	99.338	100	100	99.512	100	99.543	NA	98.545	99.751	99.487	100	100	100	98.969	100	99.763	99.841	100	100	100	100	100	100	100	100	100	100	100	100	100	100	100	100	100	100	100
NZ_CP024854.1_1	100	100	100	100	100	99.338	99.492	100	100	99.822	99.769	100	100	100	99.512	100	100	100	100	100	100	100	100	100	98.969	100	99.882	99.92	100	100	100	100	99.149	100	97.778	100	100	99.704	100	99.501	100	87.619	100	99.72	100	100	99.444
NZ_CP024918.1_1	100	98.876	99.561	28.889	89.157	NA	98.477	99.66	100	99.822	96.065	96.689	97.683	91.257	76.585	96.257	94.977	NA	98.182	99.751	99.487	99.346	98.901	100	98.969	98.913	96.45	97.373	100	98.701	98.78	99.07	99.574	100	NA	100	100	99.31	99.457	97.506	99.487	87.483	99.007	96.359	99.607	100	98.778
NZ_CP025239.1_1	98.276	99.438	99.561	NA	90.588	NA	84.343	98.876	100	100	99.537	99.338	100	100	97.561	100	99.543	100	98.545	99.751	100	100	99.634	99.739	98.969	99.457	96.568	97.293	100	99.134	99.39	98.837	100	100	96.032	100	100	99.015	99.512	98.005	100	87.33	100	100	99.869	100	99.111
NZ_CP025279.1_1	100	100	100	100	100	99.338	99.492	100	100	100	99.769	100	100	100	99.512	100	100	NA	98.545	99.751	99.476	100	99.634	100	98.969	99.457	96.568	97.293	100	99.134	99.39	98.837	100	100	96.032	100	100	100	99.512	97.506	94.359	97.956	100	99.16	99.346	100	98.889
NZ_CP025339.1_1	98.276	99.438	99.561	NA	90.588	NA	82.828	98.315	99.315	100	96.065	96.689	96.718	91.803	75.122	95.722	94.064	NA	98.909	100	100	100	99.634	100	98.969	99.457	98.58	97.771	100	99.134	99.39	99.07	99.574	100	93.651	100	100	99.507	100	99.501	96.41	99.728	99.256	96.919	99.869	100	99.222
NZ_CP025455.1_1	100	99.438	99.123	NA	90.588	NA	83.333	97.753	99.315	100	96.065	98.013	97.104	91.257	77.073	95.722	93.607	NA	NA	99.501	99.487	100	99.634	99.478	98.969	99.457	96.331	97.134	100	99.134	99.085	99.302	99.574	100	96.032	100	98.127	99.606	100	97.506	99.487	91.008	99.504	99.72	99.869	100	99.667
NZ_CP025625.1_1	NA	65.031	38.208	NA	32	NA	NA	39.323	31.544	39.432	24.242	NA	43.213	30.312	NA	NA	NA	47.808	54.545	74.065	NA	60.606	79.377	77.368	70.103	NA	NA	NA	73.504	69.058	75	56.204	48.77	76.705	48.305	NA	60.92	77.143	65.657	72.886	47.895	68.349	76.396	51.724	79.42	65.741	71.696
NZ_CP025709.1_1	98.276	98.876	97.807	NA	90.588	NA	82.828	98.315	99.315	100	96.065	96.689	96.718	91.803	75.122	95.722	94.064	NA	98.909	100	100	100	99.634	100	98.969	99.457	98.58	97.771	100	99.134	99.39	99.07	99.574	100	93.651	100	100	99.507	100	99.501	96.41	99.728	99.256	96.919	99.738	100	99.222
NZ_CP025751.1_1	100	99.438	99.561	NA	90.588	NA	84.343	98.876	100	NA	99.024	99.338	100	100	97.561	100	99.543	99.789	98.545	99.751	100	100	99.634	100	98.969	99.457	96.568	97.213	100	99.134	99.39	98.837	100	100	96.032	100	100	99.015	99.512	98.005	100	87.33	100	100	100	100	100
NZ_CP025846.1_1	NA	NA	NA	NA	NA	NA	NA	NA	NA	NA	NA	NA	NA	NA	NA	NA	NA	NA	NA	NA	NA	NA	NA	NA	NA	NA	NA	NA	NA	NA	NA	NA	NA	NA	NA	NA	NA	NA	NA	NA	NA	NA	99.007	96.359	98.953	98.198	98.441
NZ_CP026726.1_1	98.276	98.876	98.246	NA	90.588	NA	82.828	98.315	99.315	100	96.065	96.689	96.718	91.803	75.122	95.722	94.064	NA	98.909	100	100	100	99.634	100	98.969	99.457	98.462	97.691	100	99.134	99.39	99.07	99.149	100	93.651	100	100	99.507	100	99.501	96.41	99.728	99.256	96.919	99.869	100	99.222
NZ_CP026778.1_1	NA	65.031	38.208	NA	32	NA	NA	39.323	31.544	39.432	24.242	NA	40.551	30.312	NA	NA	NA	NA	54.182	74.314	NA	60.606	NA	NA	70.103	NA	NA	NA	73.504	68.61	75	NA	46.262	76.705	48.305	NA	60.92	NA	65.193	72.84	47.253	NA	75.888	51.724	80.887	65.741	71.916
NZ_CP026855.1_1	NA	65.644	37.383	NA	NA	NA	NA	39.323	31.544	39.432	24.242	NA	40.551	30.312	NA	NA	NA	NA	54.182	74.314	NA	60.606	79.377	77.632	70.103	NA	NA	NA	73.504	68.61	74.695	55.718	48.178	76.705	48.305	NA	60.92	77.143	65.657	72.637	47.895	69.21	76.396	51.724	79.558	59.259	72.284
NZ_CP026941.1_1	100	99.438	99.561	NA	90.588	NA	84.343	98.98	100	100	99.537	99.338	100	100	99.512	100	100	NA	100	100	100	100	100	100	98.969	100	99.882	99.92	100	100	100	100	100	100	100	100	100	99.901	99.024	99.501	100	87.483	100	99.72	100	100	99.778
NZ_CP027127.1_1	100	NA	99.533	100	100	99.338	99.492	100	100	100	99.769	100	100	100	99.512	100	100	99.579	98.545	99.751	99.487	100	99.634	100	98.969	99.457	96.331	97.134	100	99.134	99.39	98.837	100	100	96.032	100	100	98.916	99.512	97.756	93.846	97.956	100	99.16	99.476	100	98.889
NZ_CP027324.1_1	NA	65.644	36.916	NA	NA	NA	NA	40.483	31.333	39.576	22.764	NA	44.17	30.571	NA	NA	NA	NA	55.109	75.062	NA	61.364	79.688	77.895	71.134	NA	NA	NA	73.504	68.161	75.61	58.252	47.131	77.273	50.376	NA	61.303	77.143	66.162	72.208	47.895	69.693	74.314	51.852	79.558	60.185	71.397
NZ_CP027327.1_1	100	98.876	99.561	27.222	100	98.013	98.985	98.98	100	100	99.306	100	100	100	99.512	100	100	NA	100	100	100	100	100	100	98.969	100	96.568	97.691	100	99.134	99.695	98.837	100	100	96.032	100	100	100	100	99.501	99.487	87.534	100	99.16	NA	100	99.666
NZ_CP027341.1_1	NA	65.031	36.449	NA	NA	NA	NA	39.633	29.333	39.576	NA	NA	NA	NA	NA	NA	NA	NA	NA	NA	NA	NA	NA	NA	NA	NA	NA	NA	NA	NA	NA	NA	NA	NA	NA	NA	NA	NA	NA	NA	NA	69.79	75.94	52.279	79.42	59.259	73.455
NZ_CP027374.1_1	100	100	100	27.222	NA	NA	98.477	98.876	100	100	99.306	100	100	100	99.024	100	100	NA	98.909	99.751	100	100	99.634	100	97.938	98.913	96.568	95.939	100	100	100	99.767	100	100	96.032	98.413	100	99.803	100	99.501	99.487	94.966	100	99.16	99.346	100	95.546
NZ_CP027395.1_1	98.276	99.438	98.684	NA	90.588	NA	82.323	98.315	99.315	NA	96.065	96.689	96.911	91.803	75.122	95.722	93.151	NA	98.909	99.501	100	100	100	100	97.938	98.37	NA	NA	100	99.134	99.695	99.302	100	100	93.651	98.413	97.004	99.015	99.512	99.002	98.974	NA	99.504	99.44	99.738	100	98.778
NZ_CP027415.1_1	100	100	100	100	100	99.338	99.492	100	100	100	99.769	100	100	100	99.512	100	100	NA	99.636	100	100	100	100	100	98.969	99.457	96.331	97.054	100	99.134	99.39	98.837	100	100	96.032	100	100	99.015	99.512	97.756	93.846	97.956	100	99.16	99.476	100	98.889
NZ_CP027535.1_1	100	100	100	100	100	99.338	99.492	100	100	99.822	99.769	100	100	100	99.512	100	100	NA	100	100	NA	100	100	100	98.969	100	98.462	97.532	100	99.567	99.695	98.372	99.149	100	97.778	100	100	99.803	100	99.501	99.487	87.619	100	99.72	100	100	99.444
NZ_CP027600.1_1	NA	65.644	36.916	NA	NA	NA	NA	39.529	30	39.399	21.614	NA	44.521	28.531	NA	NA	NA	NA	57.246	74.564	NA	64.474	80.545	78.421	70.103	NA	NA	NA	74.359	68.86	76.524	62.674	47.951	75.723	51.128	NA	60.92	77.734	65.829	73.697	47.895	NA	75.75	52.279	79.834	59.259	72.173
NZ_CP028120.1_1	NA	65.644	36.916	NA	32	NA	NA	41.555	30	NA	21.326	NA	43.836	27.978	NA	NA	NA	NA	56.884	74.564	NA	64.474	80.545	78.158	70.103	NA	NA	NA	74.359	69.298	75.61	57.385	47.951	75.568	51.128	NA	60.92	77.734	65.829	73.697	47.895	69.274	75.25	51.715	80.78	59.259	69.478
NZ_CP028168.1_1	100	100	NA	100	100	98.675	99.492	100	100	100	99.769	100	100	100	99.512	100	100	NA	100	100	100	100	100	100	98.969	100	96.568	97.691	100	99.567	100	99.767	100	100	100	100	100	100	99.024	99.501	100	92.497	99.752	99.72	100	88.288	99.444
NZ_CP028312.1_1	100	100	100	100	100	98.675	99.492	100	100	100	99.769	100	100	100	99.512	100	100	NA	100	100	100	100	100	100	98.969	100	96.568	97.691	100	99.567	100	99.767	100	100	100	100	100	100	99.024	99.501	100	92.497	99.752	99.72	100	88.288	99.444
NZ_CP028315.1_1	100	100	100	100	100	99.338	99.492	100	100	100	99.769	100	100	100	99.512	100	100	NA	98.545	99.751	99.487	100	99.634	100	98.969	99.457	96.331	97.134	100	99.134	99.39	98.837	100	100	96.032	100	100	98.916	99.512	97.756	93.846	97.956	100	99.16	99.476	100	98.778
NZ_CP028485.1_1	98.276	100	99.561	NA	90.588	NA	84.343	99.438	100	100	99.074	96.026	99.228	96.37	97.073	100	100	NA	98.545	99.751	100	100	100	100	98.969	100	99.882	99.92	100	100	100	99.767	100	100	93.651	98.413	96.629	99.015	100	97.506	99.487	97.82	99.504	99.72	99.869	100	99.667
NZ_CP028611.1_1	NA	65.644	36.449	NA	NA	NA	NA	39.633	30	39.399	NA	NA	43.836	27.966	NA	NA	NA	NA	57.246	74.564	NA	64.474	80.545	78.421	70.103	NA	NA	NA	74.359	69.298	75.915	57.385	47.541	75.568	51.128	NA	60.536	77.734	65.327	73.827	47.895	69.553	75.75	52.394	79.834	65.741	72.137
NZ_CP029367.1_1	98.276	NA	NA	NA	NA	NA	NA	NA	NA	NA	NA	NA	NA	NA	NA	NA	NA	NA	NA	NA	NA	NA	NA	NA	NA	NA	NA	NA	NA	NA	NA	NA	NA	NA	NA	NA	NA	NA	NA	NA	NA	NA	99.256	96.919	99.869	100	99.222
NZ_CP029742.1_1	NA	65.031	36.449	NA	NA	NA	NA	40.214	30.667	39.153	22.767	NA	44.843	32.143	NA	NA	NA	41.842	54.182	74.813	NA	60.606	79.377	77.895	70.103	NA	NA	NA	74.359	69.298	76.22	57.143	47.951	75.568	54.887	NA	60.153	77.734	65.657	72.84	47.895	69.134	77.157	51.989	79.696	59.259	72.395
NZ_CP029837.1_1	100	98.876	99.561	NA	90.588	NA	84.343	98.876	100	100	99.537	99.338	100	100	97.561	100	99.543	NA	98.545	99.751	100	100	99.634	100	98.969	99.457	96.568	97.293	100	99.134	99.39	98.837	100	100	96.032	100	100	99.704	99.512	97.506	94.359	97.82	100	100	100	100	100
NZ_CP029903.1_1	98.276	99.438	98.684	NA	90.588	NA	82.323	98.315	99.315	99.822	96.065	96.689	96.911	91.803	75.122	95.722	93.151	NA	98.909	99.501	100	100	100	100	97.938	98.37	96.095	96.099	100	99.134	99.695	99.302	100	100	93.651	98.413	97.004	99.015	99.512	99.002	98.974	87.33	99.504	99.44	99.738	100	98.778
NZ_CP029975.1_1	100	100	100	100	100	99.338	98.985	100	100	100	99.769	100	100	100	99.512	100	100	NA	98.545	99.501	99.487	100	99.267	100	98.969	98.37	96.095	96.178	100	99.567	99.39	99.07	99.574	100	98.519	100	100	99.803	100	97.506	99.487	97.956	100	99.44	99.869	100	99.667
NZ_CP029990.1_1	67.241	79.769	59.361	NA	NA	NA	44.503	67.222	78.767	91.979	68.894	74.809	86.873	86.066	74.272	89.305	73.973	NA	65.818	85.786	NA	81.046	87.795	85.117	84.536	88.525	65.612	NA	90.598	78.855	85.671	70.602	64.706	81.818	62.222	68.421	74.906	86.7	73.762	83.791	57.949	82.806	89.082	53.457	91.373	79.279	88.864
NZ_CP030000.1_1	100	100	100	100	100	99.338	97.927	100	100	100	99.769	100	100	100	99.512	100	100	99.789	98.545	99.751	99.487	100	99.634	100	98.969	99.457	96.331	97.134	100	99.134	99.39	98.837	100	100	96.032	100	100	98.916	99.512	97.756	93.846	97.956	100	99.16	99.476	100	98.889
NZ_CP030003.1_1	100	98.876	99.561	NA	90.588	NA	82.828	98.315	100	100	96.296	96.689	96.911	91.803	75.61	95.722	93.151	98.105	98.909	99.751	100	100	99.634	100	97.938	91.848	96.45	95.86	100	100	100	99.07	100	100	96.032	98.413	100	99.507	100	98.005	95.897	93.061	100	99.16	99.738	100	98.444
NZ_CP030025.1_1	100	100	100	100	100	99.338	97.927	100	100	100	99.769	100	100	100	99.512	100	100	99.789	98.545	99.751	99.487	100	99.634	100	98.969	99.457	96.331	97.134	100	99.134	99.39	98.837	100	100	96.032	100	100	98.916	99.512	97.756	93.846	97.956	100	99.16	99.476	100	98.889
NZ_CP030191.1_1	100	100	100	100	100	98.675	99.487	100	100	100	99.769	100	100	100	99.512	100	100	NA	98.545	99.751	85.946	100	99.634	100	98.969	99.457	96.568	97.293	100	99.134	99.39	98.837	100	100	96.032	100	100	99.015	99.512	98.005	100	87.33	100	99.72	100	100	99.667
NZ_CP030204.1_1	67.241	79.769	59.361	NA	NA	NA	44.503	66.667	79.452	91.8	69.585	74.809	86.873	86.066	74.272	89.84	73.973	NA	65.455	86.035	NA	81.046	87.795	85.117	84.536	87.978	65.71	NA	90.598	79.295	85.671	70.37	64.286	81.818	62.222	68.421	74.532	86.502	73.762	84.04	57.949	79.531	89.33	83.473	94.372	78.378	90
NZ_CP030218.1_1	74.138	79.769	58.904	NA	NA	NA	45.026	67.5	78.767	91.622	69.124	77.099	86.68	86.612	73.786	90.374	73.973	NA	65.455	86.284	NA	81.046	87.795	84.856	84.536	87.978	65.18	NA	91.453	79.295	86.89	70.37	64.286	81.25	62.222	68.421	76.404	86.995	73.267	83.791	59.487	81.981	85.608	53.6	88.743	80.18	87.082
NZ_CP030232.1_1	100	98.876	99.561	NA	90.588	NA	82.828	98.315	100	100	96.528	97.351	96.911	91.803	75.61	95.722	93.151	NA	98.545	99.501	100	100	99.634	100	98.969	99.457	98.462	97.532	100	99.134	99.39	98.837	100	100	96.032	100	100	100	99.512	97.506	100	87.619	100	99.16	100	100	99.333
NZ_CP030234.1_1	100	99.438	99.123	NA	89.157	NA	82.828	98.315	100	100	96.528	96.689	96.911	91.803	75.61	95.722	93.151	97.474	98.545	99.751	100	100	98.901	97.65	98.969	99.457	96.331	97.134	100	99.134	99.695	99.302	100	100	96.032	100	100	99.507	100	98.005	93.846	97.956	100	99.72	100	100	99.444
NZ_CP030282.1_1	100	98.876	99.561	NA	90.361	NA	82.323	98.3	77.049	NA	48.312	NA	NA	NA	75.61	89.157	93.151	97.679	98.545	99.751	98.462	100	99.267	100	98.969	98.37	NA	NA	100	99.567	99.39	99.07	99.574	99.432	98.519	100	100	99.704	100	97.506	99.487	87.619	99.752	99.16	99.476	100	95.1
NZ_CP030289.1_1	74.138	79.769	59.361	26.923	NA	NA	44.503	66.389	80.137	91.8	68.807	75.573	86.486	86.339	73.786	89.84	73.973	NA	NA	85.786	NA	81.046	87.795	84.856	84.536	87.978	65.036	59.087	91.453	78.855	86.28	70.37	63.025	80.682	62.222	68.421	77.154	87.192	73.762	84.04	60	80.055	86.104	53.846	87.958	80.18	85.857
NZ_CP030921.1_1	100	98.315	99.561	NA	90.588	NA	82.828	98.315	100	100	96.528	97.351	96.911	91.803	75.122	95.722	93.151	NA	97.455	99.751	98.462	100	99.634	100	98.969	99.457	98.935	98.806	100	100	99.695	98.14	99.149	100	97.778	94.737	99.625	99.803	100	99.501	99.487	87.483	100	99.16	99.869	99.099	99.111
NZ_CP031111.1_1	100	99.438	99.123	NA	90.588	NA	83.333	98.034	99.315	100	96.296	98.013	97.104	91.257	77.073	95.722	93.607	NA	98.545	99.501	99.487	100	99.634	99.478	98.969	99.457	86.486	95.161	NA	82.979	99.39	99.294	99.574	100	96.032	100	98.127	99.606	100	97.506	99.487	90.872	99.504	99.72	99.869	100	99.667
NZ_CP031615.1_1	98.276	99.438	99.561	NA	90.588	NA	84.343	98.98	100	100	99.537	99.338	100	100	97.561	100	100	NA	98.182	99.751	100	100	99.634	100	97.938	99.457	96.568	97.452	100	99.134	99.39	98.605	100	100	96.032	100	100	99.015	99.512	98.005	99.487	87.33	100	100	100	100	99.111
NZ_CP031656.1_1	98.276	NA	NA	NA	NA	NA	NA	NA	NA	NA	NA	NA	NA	91.803	75.122	95.722	94.064	97.684	98.909	100	100	NA	NA	NA	NA	NA	NA	NA	NA	NA	NA	NA	NA	NA	NA	NA	NA	NA	NA	NA	NA	NA	99.256	96.919	99.869	100	99.222
NZ_CP031903.1_1	98.276	99.438	98.684	NA	90.588	NA	82.323	98.315	99.315	99.822	96.065	96.689	96.911	91.803	75.122	95.722	93.151	NA	98.909	99.501	100	100	100	100	97.938	98.37	96.095	96.099	100	99.134	99.695	99.302	100	100	93.651	98.413	97.004	99.015	99.512	99.002	98.974	87.33	99.504	99.44	99.738	100	98.778
NZ_CP032260.1_1	NA	65.644	37.383	NA	NA	NA	NA	39.323	31.544	39.432	24.242	NA	40.551	30.312	NA	NA	NA	NA	54.182	74.314	NA	60.606	79.377	77.632	70.103	NA	NA	NA	73.504	68.61	75	56.01	48.361	76.705	48.305	NA	60.92	77.143	66.162	72.593	47.895	68.392	76.142	51.724	79.42	65.741	71.916
NZ_CP032264.1_1	100	100	100	100	100	99.338	99.492	100	100	100	99.769	100	100	100	99.512	100	100	NA	98.545	99.751	99.487	100	99.634	100	98.969	99.457	96.331	97.134	100	99.134	99.39	98.837	100	100	96.032	100	100	98.916	99.512	97.756	93.846	97.956	100	99.16	99.476	100	98.889
NZ_CP032445.1_1	100	99.438	99.561	NA	90.588	NA	84.343	98.876	100	100	99.537	99.338	100	100	97.561	100	99.543	NA	98.545	99.751	100	100	99.634	100	98.969	99.457	96.568	97.293	100	99.134	99.39	98.837	100	100	96.032	100	100	99.015	99.512	98.005	100	87.33	100	100	99.869	100	100
NZ_CP032495.1_1	100	99.438	99.561	NA	90.588	NA	84.343	98.876	100	100	99.537	99.338	100	100	97.561	100	99.543	NA	98.545	99.751	100	100	99.634	100	98.969	99.457	96.568	97.213	100	99.134	99.39	98.837	100	100	96.032	100	100	99.015	99.512	98.005	100	87.33	100	100	100	100	100
NZ_CP032880.1_1	NA	65.031	36.916	NA	NA	NA	NA	40.267	30.667	39.153	22.767	NA	44.843	31.714	NA	NA	NA	NA	54.182	75.561	NA	65.132	80.545	78.158	70.103	NA	NA	NA	73.504	68.86	76.22	57.143	47.951	75.568	54.887	NA	60.385	77.537	65.657	73.333	47.895	69.972	77.411	52.279	79.282	68.627	72.026
NZ_CP032888.1_1	96.552	99.438	99.123	NA	90.588	NA	84.343	98.596	100	100	99.537	99.338	99.807	100	97.561	100	100	NA	98.182	99.751	99.487	100	99.634	100	97.938	99.457	96.568	97.452	100	98.701	99.085	98.837	100	100	83.333	100	100	99.015	99.512	98.005	99.487	87.33	100	100	100	100	99.111
NZ_CP033339.1_1	74.138	79.191	57.534	NA	NA	NA	43.605	66.667	80.137	91.8	NA	NA	NA	86.612	73.786	90.374	73.973	NA	NA	NA	NA	NA	NA	NA	NA	NA	NA	NA	NA	NA	NA	NA	NA	NA	NA	NA	NA	NA	NA	NA	NA	NA	86.352	53.581	88.482	80.18	86.748
NZ_CP033633.1_1	NA	65.031	36.916	NA	NA	NA	NA	40.214	30.667	39.153	22.767	NA	44.619	31.868	NA	NA	NA	47.325	54.182	74.065	NA	60.606	79.377	77.632	70.103	NA	NA	NA	73.504	68.86	76.22	57.143	47.541	75.568	54.887	NA	60.385	77.833	65.657	73.58	47.895	69.553	77.157	51.724	80.491	64.815	70.033
NZ_CP033883.1_1	NA	64.417	38.208	NA	32	NA	NA	39.323	31.544	39.432	24.242	NA	43.213	30.312	NA	NA	NA	NA	54.182	74.065	NA	60.606	79.377	77.368	70.103	NA	NA	NA	73.504	69.058	75	56.934	48.361	76.705	48.305	NA	60.92	77.044	66.162	72.886	47.895	67.984	76.396	51.724	79.42	65.741	71.696
NZ_CP033963.1_1	98.276	99.438	99.561	NA	90.588	NA	84.343	98.876	100	100	99.537	99.338	99.807	100	97.073	100	100	NA	98.182	99.751	99.487	100	99.634	100	97.938	99.457	96.568	97.452	100	99.134	99.085	98.837	100	100	83.333	100	100	99.015	99.512	98.005	99.487	87.33	100	100	100	100	99.111
NZ_CP034804.1_1	100	99.438	99.123	NA	90.588	NA	83.333	98.034	99.315	100	96.065	98.013	97.104	91.257	76.585	95.722	93.607	NA	98.545	99.751	99.487	100	99.634	100	98.969	100	99.882	99.92	100	100	100	99.302	99.149	100	97.778	100	100	99.803	100	99.501	100	87.619	100	99.72	100	100	99.444
NZ_CP034963.1_1	98.276	NA	NA	NA	NA	NA	NA	NA	NA	NA	NA	NA	NA	NA	NA	NA	NA	NA	NA	NA	NA	NA	NA	NA	NA	NA	NA	NA	NA	NA	NA	NA	NA	NA	NA	NA	NA	NA	NA	NA	NA	NA	99.256	96.919	99.869	100	99.222
NZ_CP035469.1_1	100	98.876	100	100	100	99.338	99.492	100	100	100	99.769	100	100	100	99.024	100	100	100	100	100	100	100	100	99.739	98.969	100	99.763	99.841	100	100	100	100	100	100	99.259	100	NA	99.901	100	100	100	87.619	100	99.72	100	100	99.889
NZ_CP035721.1_1	100	98.876	100	100	100	99.338	99.492	100	100	100	99.769	100	100	100	99.024	100	100	100	100	100	100	100	100	99.739	98.969	100	99.763	99.841	100	100	100	100	100	100	99.259	100	NA	99.901	100	100	100	87.619	100	99.72	100	100	99.889
NZ_CP036181.1_1	94.828	94.382	79.386	43.548	84.706	NA	30.108	NA	33.333	36.219	26.389	30.645	36.585	33.426	NA	NA	NA	29.197	92	89.277	NA	68.276	61.024	57.418	53.933	43.038	NA	NA	NA	47.872	56.944	43.466	32.5	42.857	32.727	NA	NA	53.568	NA	50.754	27.638	53.814	48.538	NA	58.044	45	40.131
NZ_CP036203.1_1	98.276	99.438	99.123	NA	89.412	NA	82.323	97.472	98.63	100	96.528	96.689	97.49	91.53	73.659	95.722	93.607	NA	98.545	99.751	98.462	100	98.901	99.739	98.969	98.913	96.923	97.452	100	99.134	98.476	98.837	99.574	100	97.619	98.413	98.876	99.409	98.049	97.756	93.846	88.965	99.007	96.639	99.738	100	98.775
NZ_CP037994.1_1	100	99.438	99.123	NA	90.588	NA	83.333	98.034	99.315	100	96.296	98.013	97.104	91.257	77.073	95.722	93.607	NA	98.545	99.501	99.487	100	99.634	99.478	98.969	99.457	96.331	97.134	100	99.134	99.085	99.302	99.574	100	96.032	100	98.127	99.606	100	97.506	99.487	90.872	99.504	99.72	99.869	100	99
NZ_CP038793.1_1	NA	65.644	36.916	NA	NA	NA	NA	39.37	30	39.399	NA	NA	43.836	27.966	NA	NA	NA	NA	56.884	74.813	NA	64.474	80.545	78.421	70.103	NA	NA	NA	74.359	68.86	76.829	57.385	47.951	75.723	51.128	NA	60.92	77.833	65.829	73.449	47.895	69.553	76.142	51.724	79.834	59.259	72.173
NZ_CP039299.1_1	100	99.438	99.123	NA	90.588	NA	82.828	98.034	99.315	100	96.528	96.689	96.911	91.803	75.122	95.722	92.694	NA	98.182	99.501	99.487	100	99.634	99.739	98.969	99.457	96.331	97.134	100	99.134	99.695	99.302	100	100	96.032	100	100	99.31	100	97.506	93.846	97.956	99.752	99.44	99.607	100	99.666
NZ_CP039475.1_1	96.552	99.438	99.561	NA	90.588	NA	83.333	98.315	99.315	100	96.296	98.013	97.104	91.53	76.585	95.722	93.607	97.474	98.182	99.751	100	100	99.634	99.739	98.969	99.457	96.095	95.939	100	100	99.695	99.767	100	100	98.519	100	100	99.113	100	97.506	99.487	97.956	99.504	98.319	98.298	100	95.991
NZ_CP039490.1_1	98.276	99.438	99.561	NA	90.588	NA	84.343	98.876	100	100	99.537	99.338	100	100	97.561	100	99.543	NA	98.545	99.751	100	100	99.634	100	98.969	99.457	96.568	97.293	100	99.134	99.39	98.837	100	100	96.032	NA	100	99.015	99.512	98.005	100	87.33	100	100	99.869	100	99.111
NZ_CP039604.1_1	100	98.315	99.561	28.889	89.157	NA	98.477	99.719	100	99.822	96.065	96.689	97.49	91.257	76.585	96.257	94.977	NA	98.545	99.751	99.487	100	99.267	100	98.969	98.37	96.095	96.099	100	99.567	99.085	99.07	99.574	100	98.519	100	99.251	100	99.512	97.506	94.359	97.956	100	99.44	99.869	99.099	99.556
NZ_CP039714.1_1	100	98.876	99.561	NA	90.361	NA	82.323	98.315	100	100	96.528	96.689	96.911	91.803	75.61	95.722	93.151	NA	98.545	99.751	98.462	100	99.267	100	98.969	98.37	95.976	96.099	100	99.567	99.39	99.07	99.574	99.432	98.519	100	100	99.803	100	97.506	99.487	87.619	99.752	99.16	99.476	100	95.1
NZ_CP040264.1_1	NA	65.644	36.916	NA	NA	NA	NA	39.529	30	39.399	21.614	NA	44.521	28.531	NA	NA	NA	NA	57.246	74.564	NA	64.474	80.545	78.421	70.103	NA	NA	NA	74.359	68.86	76.524	57.385	47.951	75.723	51.128	NA	60.92	77.734	65.829	73.697	47.895	69.553	76	52.279	79.834	59.259	72.173
NZ_CP040270.1_1	98.276	100	99.561	NA	90.588	NA	84.343	99.438	100	100	95.139	94.702	99.228	99.727	97.073	100	100	NA	98.909	99.751	100	100	99.634	98.433	97.938	97.826	98.462	97.691	100	99.134	99.39	99.07	99.574	100	93.651	100	100	99.212	99.512	99.501	93.846	99.728	99.504	99.16	99.869	100	99.333
NZ_CP040455.1_1	NA	65.644	36.916	NA	NA	NA	NA	39.323	31.544	39.432	24.242	NA	43.213	30.312	NA	NA	NA	NA	98.909	99.751	98.974	100	97.266	77.632	70.103	NA	NA	NA	73.504	69.058	74.772	54.988	49.187	76.705	48.305	NA	60.536	77.143	66.162	72.886	50.279	67.984	76.142	51.724	79.558	65.741	71.916
NZ_CP040536.1_1	98.276	99.438	99.561	NA	90.588	NA	84.343	98.876	100	100	99.537	99.338	99.807	100	97.073	100	100	NA	98.182	99.751	99.487	100	99.634	100	97.938	99.457	96.568	97.452	100	99.134	99.085	98.837	100	100	83.333	100	100	99.015	99.512	98.005	99.487	87.33	100	100	100	100	99.111
NZ_CP040542.1_1	98.276	99.438	99.561	NA	90.588	NA	84.343	98.876	100	100	99.537	99.338	99.807	100	97.073	100	100	NA	98.182	99.751	99.487	100	99.634	100	97.938	99.457	96.568	97.452	100	99.134	99.085	98.837	100	100	83.333	100	100	99.015	99.512	98.005	99.487	87.33	100	100	100	100	99.111
NZ_CP040548.1_1	98.276	99.438	99.561	NA	90.588	NA	84.343	98.876	100	100	99.537	99.338	99.807	100	97.073	100	100	NA	98.182	99.751	99.487	100	99.634	100	97.938	99.457	96.568	97.452	100	99.134	99.085	98.837	100	100	83.333	100	100	99.015	99.512	98.005	99.487	87.33	100	100	100	100	99.111
NZ_CP040923.1_1	98.276	NA	NA	NA	NA	NA	NA	NA	NA	NA	NA	NA	NA	NA	NA	NA	NA	NA	NA	NA	NA	NA	NA	NA	NA	NA	NA	NA	NA	NA	NA	NA	NA	NA	NA	NA	NA	NA	NA	NA	NA	NA	99.256	96.919	99.869	100	99.222
NZ_CP041394.1_1	98.276	99.438	99.561	NA	90.588	NA	84.343	98.876	100	100	99.537	99.338	100	100	97.561	100	100	NA	98.182	99.751	100	100	99.634	100	97.938	99.457	96.568	97.452	100	99.134	99.39	98.837	100	100	96.032	100	100	99.015	99.512	98.005	99.487	87.33	100	100	100	100	99.111
NZ_CP041413.1_1	100	98.876	99.561	NA	90.141	NA	82.828	98.31	100	96.273	96.528	NA	96.911	91.803	75.61	95.722	93.151	NA	98.182	99.501	100	100	99.634	100	98.969	99.457	98.462	97.532	100	99.134	99.39	98.837	100	100	96.296	100	99.625	100	99.512	97.506	100	87.619	100	99.16	100	100	99.333
NZ_CP041441.1_1	98.276	99.438	99.561	NA	90.588	NA	84.343	98.876	100	99.822	99.537	99.338	100	100	97.561	100	100	100	98.182	99.751	100	100	99.634	100	97.938	99.457	96.568	97.452	100	99.134	99.39	98.605	100	100	96.032	100	100	99.015	99.512	98.005	99.487	87.33	100	100	100	100	99.111
NZ_CP041621.1_1	98.276	100	99.561	NA	90.588	NA	84.343	99.66	100	100	95.37	95.364	99.228	99.727	97.073	100	100	100	98.909	99.751	100	100	100	100	98.969	100	99.855	NA	100	100	100	99.767	100	100	93.651	98.413	96.629	99.015	100	NA	100	87.619	99.256	99.72	99.869	88.288	99.556
NZ_CP041679.1_1	100	98.876	99.561	27.222	100	98.013	98.477	98.876	100	99.822	99.306	100	100	100	99.512	100	100	NA	100	100	100	100	100	100	98.969	100	99.763	99.841	100	100	100	99.302	99.149	100	97.778	100	100	99.803	100	99.501	99.487	86.939	99.752	99.72	100	100	99.778
NZ_CP041959.1_1	NA	65.644	37.383	NA	NA	NA	NA	39.323	30.872	39.432	24.242	NA	40.551	30.312	NA	NA	NA	NA	54.182	74.065	NA	60.606	79.377	77.632	70.103	NA	NA	NA	73.504	68.61	75	56.01	48.374	76.705	48.305	NA	60.92	77.044	66.162	72.886	47.895	69.346	76.65	51.724	79.696	65.741	71.586
NZ_CP042248.1_1	98.276	99.438	99.123	NA	90.588	NA	82.828	97.753	98.63	100	96.296	98.013	97.683	91.53	75.61	95.187	94.064	NA	99.273	99.501	99.487	98.693	98.901	100	97.938	98.913	96.568	96.099	100	99.567	100	99.767	99.574	100	97.037	98.413	99.625	98.916	100	99.501	99.487	87.738	99.504	99.72	100	99.099	99.444
NZ_CP042936.2_1	98.276	NA	NA	NA	NA	NA	NA	NA	NA	NA	NA	NA	NA	NA	NA	NA	NA	NA	98.909	100	100	NA	NA	NA	NA	NA	NA	NA	NA	NA	NA	NA	NA	NA	NA	NA	NA	NA	NA	NA	NA	NA	99.256	96.919	99.869	100	99.222
NZ_CP043035.1_1	NA	65.031	36.916	NA	NA	NA	NA	41.823	30.667	39.153	22.767	NA	44.843	32.143	NA	NA	NA	NA	54.182	74.564	NA	60.606	79.377	77.895	70.103	NA	NA	NA	74.359	68.86	76.22	57.143	47.541	75.568	54.887	NA	60.385	77.734	66.162	73.333	47.895	70.49	76.441	52.575	79.972	59.259	72.506
NZ_CP043228.1_1	100	100	100	100	100	99.338	98.985	100	100	100	99.769	100	100	100	99.512	100	100	100	98.545	99.501	99.487	100	99.267	100	98.969	98.37	96.095	96.178	100	99.567	99.39	99.07	99.574	100	98.519	100	100	99.803	100	97.506	99.487	97.956	100	NA	99.869	100	99.667
NZ_CP043943.1_1	100	100	100	100	100	99.338	98.985	100	100	100	99.769	100	100	100	99.512	100	100	NA	98.545	99.501	99.487	100	99.267	100	98.969	98.37	96.095	96.178	100	99.567	99.39	99.07	99.574	100	98.519	100	100	99.803	100	97.506	99.487	97.956	100	99.44	99.869	100	99.667
NZ_CP043947.1_1	100	100	100	100	100	99.338	98.985	100	100	100	99.769	100	100	100	99.512	100	100	NA	98.545	99.501	99.487	100	99.267	100	98.969	98.37	96.095	96.178	100	99.567	99.39	99.07	99.574	100	98.519	100	100	99.803	100	97.506	99.487	97.956	100	99.44	99.869	100	99.667
NZ_CP044137.1_1	100	100	100	100	100	98.675	99.492	100	100	100	99.769	100	100	100	99.512	100	100	86.316	100	100	100	100	100	100	98.969	100	96.568	97.691	100	99.567	100	99.767	100	100	100	100	100	100	99.024	99.501	100	92.497	100	99.72	100	100	99.444
NZ_CP044183.1_1	100	100	100	100	100	99.338	99.492	100	100	100	99.769	100	100	100	99.512	100	100	99.789	98.545	99.751	99.487	100	99.634	100	98.969	99.457	96.331	97.134	100	99.134	99.39	98.837	100	100	96.032	100	100	98.916	99.512	97.756	93.846	97.956	100	99.16	99.476	100	98.889
NZ_CP044960.1_1	100	99.438	99.561	NA	89.157	NA	82.828	98.315	99.315	100	96.528	98.013	97.876	91.257	76.585	95.722	93.151	NA	98.182	99.751	100	100	99.267	100	97.938	99.457	95.74	95.701	100	99.134	99.39	99.302	100	100	96.032	100	98.502	99.901	100	97.506	95.897	97.717	99.504	99.44	99.476	100	99.222
NZ_CP045189.1_1	100	100	100	99.359	100	98.675	99.492	100	100	100	99.769	100	100	100	99.512	100	100	NA	100	100	100	100	100	100	97.938	98.913	98.462	97.532	100	99.134	99.39	99.07	100	100	96.032	100	100	100	99.512	97.506	100	87.193	99.504	99.16	99.476	100	98.218
NZ_CP045756.1_1	98.276	99.438	99.561	NA	90.588	NA	84.343	98.876	100	100	99.537	99.338	100	100	97.561	100	99.543	NA	98.545	99.751	100	100	99.634	100	98.969	99.457	96.568	97.293	100	99.134	99.39	98.837	100	100	96.032	NA	100	99.015	99.512	98.005	100	87.33	100	100	99.869	100	99.111
NZ_CP045763.1_1	100	100	100	100	100	98.675	99.492	100	100	100	99.769	100	100	100	99.512	100	100	NA	100	100	100	100	100	100	98.969	100	96.568	97.691	100	99.567	100	99.767	100	100	100	100	100	100	99.024	99.501	100	92.497	99.752	99.72	100	88.288	99.444
NZ_CP045951.1_1	100	98.876	99.561	NA	90.588	NA	84.343	98.876	100	100	99.537	99.338	100	100	97.561	100	99.543	NA	98.545	99.751	100	100	99.634	100	98.969	99.457	96.568	97.293	100	99.134	99.39	98.837	100	100	96.032	100	100	99.704	99.512	97.506	94.359	97.82	100	100	99.869	100	100
NZ_CP046284.1_1	100	98.876	99.123	28.889	90.588	NA	98.477	100	100	100	96.296	98.013	97.104	91.803	76.098	95.722	94.064	NA	99.636	100	99.487	100	100	100	98.969	99.457	99.053	99.204	100	99.134	99.695	98.372	99.149	100	97.778	100	100	99.803	100	97.756	100	87.755	99.752	99.72	99.476	98.198	98.998
NZ_CP047572.1_1	100	99.438	99.123	NA	90.588	NA	83.333	98.034	99.315	100	96.296	97.351	97.104	91.257	77.073	95.722	93.607	97.684	98.909	99.751	99.487	100	99.634	99.478	98.969	99.457	96.213	97.054	100	99.134	99.39	99.302	99.574	100	96.032	100	98.127	99.606	100	97.506	99.487	97.82	99.504	99.72	99.869	100	99.556
NZ_CP047578.1_1	100	99.438	99.123	NA	90.588	NA	83.333	98.034	99.315	100	96.296	97.351	97.104	91.257	77.073	95.722	93.607	NA	98.909	99.751	99.487	100	99.634	99.478	98.969	99.457	96.213	97.054	100	99.134	99.39	99.302	99.574	100	96.032	100	98.127	99.606	100	97.506	99.487	97.82	99.504	NA	99.869	100	99.667
NZ_CP048361.1_1	98.276	99.438	99.561	NA	90.588	NA	83.333	98.315	100	100	99.537	99.338	100	100	97.561	100	100	NA	98.545	99.751	100	100	99.267	99.739	96.907	99.457	96.568	97.293	100	99.567	99.695	98.837	100	100	96.032	100	100	100	99.512	97.506	100	87.33	100	99.44	99.476	100	99.667
NZ_CP048373.1_1	98.276	NA	98.246	NA	90.588	NA	82.828	98.315	99.315	100	95.833	96.689	96.718	91.803	75.122	95.722	94.064	97.895	98.909	100	100	NA	NA	NA	NA	NA	NA	NA	NA	NA	NA	NA	NA	NA	NA	NA	NA	NA	NA	NA	NA	NA	99.256	96.919	99.869	100	99.222
NZ_LN890525.1_1	100	99.438	99.123	NA	90.588	NA	83.333	98.034	99.315	100	96.065	98.013	97.104	91.257	77.073	95.722	93.607	NA	98.545	99.501	99.487	100	99.634	99.478	98.969	99.457	96.331	97.134	100	99.134	99.695	99.302	100	100	96.032	98.413	98.502	100	100	97.506	95.897	97.956	99.504	99.44	99.346	100	99.111
NZ_LS992187.1_1	100	98.876	99.561	27.222	100	97.351	98.985	98.876	100	100	98.611	100	100	100	99.024	100	100	NA	100	100	100	100	100	100	98.969	100	99.882	99.92	100	99.134	99.695	99.302	100	100	93.651	98.413	97.004	99.015	99.512	99.002	100	100	100	99.44	99.869	88.288	99.556
NZ_LS999562.1_1	100	98.876	99.561	27.222	100	98.013	98.477	98.876	100	99.822	99.306	100	100	100	99.512	100	100	NA	100	100	100	100	100	100	98.969	100	99.763	99.841	100	100	100	99.302	99.149	100	97.778	100	100	99.803	100	99.501	99.487	87.619	99.752	99.72	100	100	99.778
NZ_LT838204.1_1	100	100	100	100	100	99.338	99.492	100	100	100	99.769	100	100	100	99.512	100	100	NA	100	100	100	100	100	100	98.969	100	96.568	97.611	100	99.567	100	99.767	100	100	100	100	100	100	100	97.506	100	92.497	99.752	98.599	100	100	99.111
NZ_LT985231.1_1	100	100	100	100	100	98.675	99.492	99.719	100	100	99.769	99.338	100	100	99.512	100	100	NA	100	100	100	100	99.634	100	98.969	99.457	96.686	97.373	100	99.134	99.39	98.837	100	98.864	96.032	100	100	99.015	99.512	97.756	93.846	90.723	100	99.16	99.476	100	98.889
NZ_LT985235.1_1	100	99.438	99.561	NA	90.588	NA	84.343	98.876	100	100	99.537	99.338	100	100	99.512	100	100	NA	100	100	100	100	100	NA	98.969	100	99.882	99.92	100	100	100	100	NA	100	100	100	100	99.901	99.024	99.501	100	87.483	100	99.72	100	100	99.778
NZ_LT985236.1_1	100	98.876	99.561	NA	90.588	NA	83.333	98.315	99.315	100	96.528	96.689	96.718	91.803	75.61	95.722	93.151	NA	98.909	99.751	100	100	99.634	100	97.938	99.457	98.462	97.532	100	99.567	99.695	98.372	99.149	100	97.778	100	100	99.803	100	99.501	100	87.619	100	100	99.869	100	99.111
NZ_LT985238.1_1	100	98.876	99.561	NA	90.588	NA	83.333	98.028	99.315	100	96.528	96.689	96.718	91.803	75.61	95.722	93.151	NA	98.909	99.751	100	100	99.634	100	97.938	99.457	98.462	97.532	100	99.567	99.695	98.372	99.149	100	97.778	100	100	99.803	100	99.501	100	87.619	100	100	99.869	100	99.111
NZ_LT985248.1_1	98.276	99.438	98.246	NA	90.588	60.265	NA	99.157	100	100	95.602	95.364	97.876	99.727	96.098	NA	100	NA	98.545	99.501	100	100	98.535	99.739	97.938	97.826	96.095	96.019	100	99.567	99.39	99.07	99.574	99.432	93.651	100	99.625	99.901	100	97.506	95.897	87.33	99.752	99.16	99.869	100	99.333
NZ_LT985256.1_1	98.276	99.438	98.246	28.333	90.588	61.789	97.97	99.322	100	100	95.602	95.364	97.876	NA	NA	NA	100	NA	98.45	99.501	100	100	98.842	99.739	97.938	97.826	NA	NA	100	99.567	99.39	99.07	99.574	99.432	93.651	100	99.625	99.901	100	97.506	83.938	87.33	99.752	99.16	99.844	100	99.333
NZ_LT985268.1_1	100	100	100	100	100	98.675	99.492	100	100	100	99.769	100	99.807	100	99.512	100	100	NA	100	100	100	100	100	100	98.969	100	96.568	97.691	100	99.567	100	99.767	100	100	100	100	100	100	99.024	99.501	100	92.497	99.752	99.72	100	88.288	99.444
NZ_LT985270.1_1	NA	66.258	38.208	NA	NA	NA	NA	39.323	31.544	39.432	24.242	NA	43.213	30.312	NA	NA	NA	NA	54.182	74.065	NA	60.606	79.377	77.368	70.103	NA	NA	NA	73.504	69.058	75	56.934	48.361	76.705	48.305	NA	60.92	77.044	66.162	72.886	47.895	67.984	76.396	51.724	79.42	65.741	71.696
NZ_LT985273.1_1	100	99.438	99.561	NA	90.588	NA	84.343	98.876	100	100	99.537	99.338	100	100	99.512	100	100	100	100	100	100	100	100	100	98.969	100	99.882	99.92	100	100	100	100	100	100	100	100	100	99.901	99.024	99.501	100	87.483	100	99.72	100	100	99.778
NZ_LT985278.1_1	NA	66.258	38.208	NA	NA	NA	NA	39.323	31.544	39.432	24.242	NA	43.213	30.312	NA	NA	NA	NA	54.182	74.065	NA	60.606	79.377	77.368	70.103	NA	NA	NA	73.504	69.058	75	56.934	48.361	76.705	48.305	NA	60.92	77.044	66.162	72.886	48.947	67.984	76.396	51.724	79.42	65.741	71.696
NZ_LT985280.1_1	100	NA	99.561	NA	90.588	NA	84.343	98.876	100	100	99.537	99.338	100	100	99.512	100	100	NA	100	100	100	100	100	100	98.969	100	99.882	99.92	100	100	100	100	100	100	100	100	100	99.901	99.024	99.501	100	87.483	100	99.72	100	100	99.778
NZ_LT985281.1_1	100	98.876	99.561	NA	90.588	NA	83.333	98.315	99.315	100	96.528	96.689	96.718	91.803	75.61	95.722	93.151	97.895	98.909	99.751	100	100	99.634	100	97.938	99.457	98.462	97.532	100	99.567	99.695	98.372	99.149	100	97.778	100	100	99.803	100	99.501	100	87.619	100	100	99.869	100	99.111
NZ_LT985283.1_1	100	98.876	99.561	27.528	91.765	NA	96.954	98.596	98.63	100	96.296	98.013	97.104	92.077	76.098	95.722	94.064	97.895	98.909	99.751	100	99.346	99.634	100	98.969	100	98.935	99.283	100	98.701	99.695	98.372	99.149	100	96.825	100	100	99.113	99.024	99.501	100	87.483	99.752	99.72	100	100	99.333
NZ_LT985286.1_1	100	99.438	99.561	NA	90.588	NA	84.343	98.876	100	100	99.537	99.338	100	100	99.512	NA	100	NA	NA	100	100	100	100	100	98.969	100	NA	NA	100	100	100	100	NA	100	100	100	100	99.901	99.024	99.501	100	87.483	100	99.72	100	100	99.778
NZ_LT985288.1_1	98.276	99.438	99.561	NA	90.588	NA	83.838	97.753	100	100	96.528	96.689	96.911	91.803	75.122	95.187	93.151	NA	97.455	99.751	99.487	99.346	99.267	100	98.969	98.913	97.751	98.248	100	99.134	99.695	99.07	99.574	100	96.825	100	100	99.803	100	97.506	100	87.619	100	98.319	98.168	100	95.434
NZ_LT985295.1_1	98.276	99.438	98.684	NA	90.588	NA	82.323	98.315	99.315	99.822	96.065	96.689	96.911	92.135	75.122	95.722	93.151	NA	98.909	99.501	100	100	100	100	97.938	98.37	96.095	96.099	100	99.134	99.695	99.302	100	100	93.651	98.413	97.004	99.015	99.512	99.002	98.974	87.33	99.504	99.44	99.738	100	98.778
NZ_LT985300.1_1	NA	65.644	37.383	NA	NA	NA	NA	39.323	31.544	39.432	24.242	NA	40.551	30.312	NA	NA	NA	NA	54.182	74.314	NA	60.606	79.377	77.632	70.103	NA	NA	NA	73.504	68.61	74.39	55.718	48.178	76.705	48.305	NA	60.92	77.143	65.657	72.886	47.895	68.349	76.904	51.724	79.558	59.259	72.284
NZ_LT985320.1_1	NA	65.644	36.916	NA	NA	NA	NA	39.529	30	39.399	21.614	NA	44.521	28.531	NA	NA	NA	NA	57.246	74.564	NA	64.474	80.545	78.421	70.103	NA	NA	NA	74.359	68.86	76.524	57.385	47.951	75.723	51.128	NA	60.92	77.734	65.829	73.697	48.421	69.413	75.75	52.279	79.834	59.259	72.173
CP027673.1_1	NA	65.644	36.916	NA	NA	NA	NA	NA	30	NA	21.326	NA	44.521	27.966	NA	NA	NA	NA	57.246	NA	NA	64.474	80.545	78.158	70.103	NA	NA	NA	74.359	69.298	76.829	57.385	47.951	75.568	51.128	NA	60.92	77.635	65.829	73.697	47.895	69.553	75.75	52.279	79.834	NA	72.137
MK181565.1_1	100	99.438	99.561	NA	90.588	NA	84.343	98.876	100	100	99.537	99.338	99.807	100	97.561	100	99.543	99.789	98.545	99.501	100	100	99.267	100	98.969	99.457	96.568	97.213	100	99.134	99.39	98.837	100	100	96.032	100	100	99.015	99.512	98.005	100	87.33	100	100	100	NA	99.889
NZ_CP024226.1_1	NA	65.644	36.916	NA	NA	NA	NA	39.062	31.544	39.432	24.242	NA	43.213	30.312	NA	NA	NA	NA	99.273	99.751	99.487	NA	99.267	97.911	98.969	98.913	NA	NA	100	99.134	99.39	99.07	99.149	100	NA	100	100	99.212	98.049	99.501	97.949	99.728	99.007	96.639	97.875	NA	99.109
NZ_CP024230.1_1	NA	65.644	36.916	NA	NA	NA	NA	39.062	31.544	39.432	24.242	NA	NA	30.312	NA	NA	NA	NA	99.273	99.751	99.487	98.693	99.267	97.911	98.969	98.895	97.988	94.745	100	99.134	99.39	99.07	99.149	100	NA	100	100	99.212	98.049	99.501	97.949	NA	99.007	96.639	NA	NA	99.109
NZ_CP029110.1_1	100	NA	99.533	100	100	99.338	99.492	100	100	100	99.769	100	100	100	99.512	100	100	NA	98.545	99.751	99.487	100	99.634	100	98.969	99.457	96.331	97.134	100	99.134	99.39	98.837	100	100	96.032	100	100	98.916	99.512	97.756	93.846	97.956	100	99.16	99.476	NA	98.889
NZ_CP042944.1_1	98.276	99.438	99.561	NA	90.588	NA	83.333	97.753	99.315	100	95.833	97.351	99.035	NA	99.512	100	100	NA	99.636	99.751	100	100	100	100	98.969	99.457	96.331	97.134	100	100	100	99.535	99.149	100	96.032	100	100	99.803	100	97.506	99.487	91.008	99.752	99.72	NA	NA	98.333
MN419432.1_1	100	NA	99.127	NA	90.588	NA	NA	98.324	100	NA	99.537	99.338	99.615	100	NA	100	NA	NA	79.643	99.486	100	100	99.635	100	98.969	100	NA	NA	100	100	100	100	100	100	100	98.246	100	99.877	99.024	95.086	100	87.228	NA	99.72	NA	NA	NA
NZ_CP019249.1_1	100	98.876	99.561	NA	90.588	NA	83.333	98.31	99.315	100	97.454	96.689	98.456	98.907	99.512	100	99.543	NA	98.545	99.751	100	100	99.634	100	98.969	99.457	95.965	97.014	95.69	63.563	NA	NA	NA	83.333	66.102	NA	79.779	NA	NA	NA	NA	NA	NA	NA	NA	NA	NA
CP031283.1_1	100	61.667	NA	NA	100	74.074	NA	100	100	NA	NA	100	NA	100	99.512	NA	100	NA	NA	NA	NA	NA	NA	77.208	98.969	NA	NA	NA	NA	NA	NA	NA	NA	99.432	NA	100	99.625	NA	NA	98.619	NA	NA	NA	NA	NA	NA	NA
NZ_CP013193.1_1	100	100	100	100	100	99.338	99.492	100	100	99.822	99.769	100	100	100	99.512	100	100	NA	100	100	100	NA	NA	NA	NA	NA	NA	NA	NA	NA	NA	NA	98.238	NA	NA	NA	NA	NA	NA	NA	NA	NA	NA	NA	NA	NA	NA
NZ_CP024233.1_1	98.276	99.438	99.123	NA	90.588	NA	84.848	98.98	98.63	100	96.296	98.013	NA	NA	NA	NA	NA	NA	NA	NA	NA	NA	NA	NA	NA	NA	NA	NA	NA	NA	NA	NA	NA	NA	NA	NA	NA	NA	NA	NA	NA	NA	NA	NA	NA	NA	NA
NZ_CP024270.1_1	98.276	99.438	99.123	NA	92.941	NA	85.795	99.157	99.315	100	96.528	96.689	96.911	91.803	75.61	95.722	NA	NA	NA	NA	NA	NA	NA	NA	NA	NA	NA	NA	NA	NA	NA	NA	NA	NA	NA	NA	NA	NA	NA	NA	NA	NA	NA	NA	NA	NA	NA
NZ_CP029060.1_1	100	99.438	99.561	NA	90.588	NA	84.343	98.98	99.315	100	99.537	99.338	100	100	NA	NA	NA	NA	NA	NA	NA	NA	NA	NA	NA	NA	NA	NA	NA	NA	NA	NA	NA	NA	NA	NA	NA	NA	NA	NA	NA	NA	NA	NA	NA	NA	NA
NZ_CP048312.1_1	NA	NA	NA	NA	NA	NA	82.828	84.358	81.818	NA	NA	96.689	96.718	91.803	74.634	95.722	94.064	97.895	98.909	100	100	NA	NA	NA	NA	NA	NA	NA	NA	NA	NA	NA	NA	NA	NA	NA	NA	NA	NA	NA	NA	NA	NA	NA	NA	NA	NA
NZ_CP019011.1_1	NA	65.644	37.383	NA	NA	NA	NA	39.323	31.544	39.324	24.242	NA	40.551	30.312	NA	NA	NA	NA	54.182	74.314	NA	60.606	79.377	77.632	70.103	NA	NA	NA	73.504	68.61	75	56.204	48.361	76.705	48.305	NA	60.92	77.143	66.162	72.886	47.895	67.984	76.396	51.459	79.696	NA	NA
NZ_CP027383.1_1	NA	59.028	36.916	NA	NA	NA	NA	39.529	30	39.399	NA	NA	44.521	28.531	NA	NA	NA	NA	57.246	74.564	NA	64.474	80.545	78.421	70.103	NA	NA	NA	74.359	68.86	76.524	57.385	47.951	75.723	51.128	NA	60.92	77.734	65.829	73.697	47.895	69.553	NA	NA	NA	NA	NA
NZ_CP029119.1_1	98.276	NA	NA	NA	NA	NA	NA	NA	NA	NA	NA	NA	NA	NA	NA	NA	NA	NA	98.909	100	99.487	NA	NA	NA	NA	NA	NA	NA	NA	NA	NA	NA	NA	NA	NA	NA	NA	NA	NA	NA	NA	NA	NA	NA	NA	NA	NA
NZ_CP023352.1_1	98.276	100	NA	NA	NA	NA	NA	NA	NA	NA	NA	NA	NA	NA	NA	NA	NA	NA	NA	NA	NA	NA	NA	NA	NA	NA	NA	NA	NA	NA	NA	NA	NA	NA	NA	NA	NA	NA	NA	NA	NA	NA	NA	NA	NA	NA	NA
NZ_CP027356.1_1	NA	65.031	36.321	NA	NA	NA	NA	NA	NA	NA	NA	NA	NA	NA	NA	NA	NA	NA	NA	NA	NA	NA	NA	NA	NA	NA	NA	NA	NA	NA	NA	NA	NA	NA	NA	NA	NA	NA	NA	NA	NA	NA	NA	NA	NA	NA	NA
NZ_CP027386.1_1	NA	65.031	36.321	NA	NA	NA	NA	NA	NA	NA	NA	NA	NA	NA	NA	NA	NA	NA	NA	NA	NA	NA	NA	NA	NA	NA	NA	NA	NA	NA	NA	NA	NA	NA	NA	NA	NA	NA	NA	NA	NA	NA	NA	NA	NA	NA	NA
CP025878.1_1	NA	NA	NA	NA	NA	NA	NA	NA	NA	NA	NA	NA	NA	NA	NA	NA	NA	NA	NA	NA	NA	NA	NA	NA	NA	NA	NA	NA	NA	NA	NA	NA	NA	NA	NA	NA	NA	NA	NA	NA	NA	NA	77.157	51.724	NA	NA	NA
CP025889.1_1	NA	NA	NA	NA	NA	NA	NA	NA	NA	NA	NA	NA	NA	NA	NA	NA	NA	NA	NA	NA	NA	NA	NA	NA	NA	NA	NA	NA	NA	NA	NA	NA	NA	NA	NA	NA	NA	NA	NA	NA	NA	NA	77.157	51.724	NA	NA	NA
CP025926.1_1	NA	NA	NA	NA	NA	NA	NA	NA	NA	NA	NA	NA	NA	NA	NA	NA	NA	NA	NA	NA	NA	NA	NA	NA	NA	NA	NA	NA	NA	NA	NA	NA	NA	NA	NA	NA	NA	NA	NA	NA	NA	NA	77.157	51.724	NA	NA	NA
NZ_CP025855.1_1	NA	NA	NA	NA	NA	NA	NA	NA	NA	NA	NA	NA	NA	NA	NA	NA	NA	NA	NA	NA	NA	NA	NA	NA	NA	NA	NA	NA	NA	NA	NA	NA	NA	NA	NA	NA	NA	NA	NA	NA	NA	NA	77.157	51.724	NA	NA	NA
*Comparisons were performed using R64 sequences as a tBLASTn query

## Sheet: Table F
Table F. Highest amino acid identities between conjugation-associated genes of the 460 I-complex plasmids and pMS7163B.
Accession	pMS7163B_00140_11909..12550_(+1)	pMS7163B_00150_12691..13353_(+1)	pMS7163B_00170_13844..14086_(+1)	pMS7163B_00180_14202..14537_(+1)	pMS7163B_00190_14764..15834_(+1)	pMS7163B_00200_15838..16275_(+1)	bfpB_16307..17926_(+1)	pMS7163B_00220_17947..19242_(+1)	pMS7163B_00230_19232..19690_(+1)	traJ_1_19794..21302_(+1)	tcpE_21304..22398_(+1)	pMS7163B_00260_22460..22996_(+1)	pMS7163B_00270_23041..23526_(+1)	pMS7163B_00280_23542..24168_(+1)	pMS7163B_00290_24186..25547_(+1)	pMS7163B_00300_26020..26841_(+1)	pMS7163B_00310_26943..28145_(+1)	traH_28249..28707_(+1)	traI_28704..29540_(+1)	traJ_2_29524..30672_(+1)	traK_30669..30959_(+1)	pri_31023..35084_(+1)	traL_35101..35451_(+1)	traM_35463..36158_(+1)	traN_36169..37143_(+1)	traO_37147..38484_(+1)	traP_38481..39194_(+1)	traQ_39191..39721_(+1)	traR_39768..40166_(+1)	pMS7163B_00440_40223..40474_(+1)	pMS7163B_00450_40581..41207_(+1)	traU_41502..44546_(+1)	pMS7163B_00470_44546..45166_(+1)	traW_45124..46329_(+1)	pMS7163B_00490_46326..46895_(+1)	traY_46970..49135_(+1)	trbA_56211..57509_(+1)	trbB_57506..58630_(+1)	trbC_58611..60914_(+1)	nikA_complement(68871..69203)_(+1)	nikB_complement(66148..68859)_(+1)
AGRM01000007.1_1	60.406	39.631	26.316	NA	39.335	32.45	38.559	25.956	NA	40.637	30.931	NA	50.61	NA	35.597	57.401	74.564	60.403	82.917	78.684	69.072	NA	70.085	67.826	73.78	57.743	49.587	77.966	55.833	NA	63.285	77.044	62.687	74.876	55.801	72.552	75.635	46.174	81.077	60.185	72.949
AP014805.1_1	63.006	37.383	NA	NA	38.692	31.544	38.989	NA	NA	40.551	30.312	NA	57.353	NA	40.483	53.455	74.314	58.389	81.452	77.105	69.072	NA	73.504	68.778	72.561	55.756	48.178	76.271	NA	NA	62.319	77.044	66.162	72.906	47.895	71.845	76.396	51.724	79.42	59.259	72.284
AP017892.1_1	63.584	37.383	NA	NA	37.669	31.544	38.989	NA	NA	39.804	30.149	NA	57.353	NA	40.921	53.818	74.564	59.06	81.452	77.368	70.103	NA	73.504	68.61	72.866	55.982	48.178	76.271	NA	NA	62.319	77.143	66.162	73.153	50	70.36	76.396	51.724	79.558	59.259	72.284
AP017893.1_1	63.584	37.383	NA	NA	37.669	31.544	38.989	NA	NA	39.804	30.149	NA	57.353	NA	40.921	53.818	74.564	59.06	81.452	77.368	70.103	NA	73.504	68.61	72.866	55.982	48.178	76.271	NA	NA	62.319	77.143	66.162	73.153	50	70.36	76.396	51.724	79.558	59.259	72.284
AY686591.1_1	99.065	92.342	98.551	100	99.415	99.315	99.444	99.537	98.693	99.801	98.904	99.441	100	98.086	NA	53.455	74.314	59.06	83.922	99.739	100	99.114	100	99.138	93.846	95.701	97.899	99.435	100	100	99.522	100	99.034	99.751	100	96.122	94.457	98.933	99.172	68.468	89.526
CM019852.1_1	64.162	37.383	NA	NA	38.42	31.544	38.989	NA	NA	40.247	30.312	NA	57.353	NA	40.483	54.182	74.314	59.06	81.452	77.632	70.103	NA	73.504	68.778	72.256	55.53	48.178	76.271	47.748	NA	62.319	77.143	66.162	72.906	47.895	71.25	76.142	51.724	79.558	58.333	72.506
CP001121.1_1	64.162	37.383	NA	NA	37.417	31.544	38.989	NA	NA	40.551	30.312	NA	57.353	NA	40.483	53.455	74.564	59.06	81.452	77.632	70.103	NA	73.504	68.61	72.256	55.982	48.178	76.271	NA	NA	62.319	76.946	65.657	73.153	46.842	70.36	76.396	51.724	79.696	59.259	72.284
CP010831.1_1	63.584	37.383	NA	NA	37.398	31.544	38.989	NA	NA	42.534	30.149	NA	57.353	NA	40.921	53.818	74.564	59.06	81.452	77.632	70.103	NA	73.504	68.61	72.866	56.433	48.178	76.271	NA	NA	62.319	76.847	65.657	73.201	47.895	68.785	76.396	51.724	79.558	59.259	72.284
CP016585.1_1	64.162	37.383	NA	NA	38.42	31.544	38.989	NA	NA	40.551	30.312	NA	57.353	NA	40.483	54.182	74.314	59.06	81.452	77.632	70.103	NA	73.504	68.778	72.256	55.53	48.178	76.271	47.748	NA	62.319	77.143	66.162	72.906	47.895	71.25	76.142	51.724	79.558	58.333	72.506
CP019996.1_1	63.584	36.916	NA	NA	37.669	31.544	38.989	NA	NA	39.804	30.149	NA	57.353	NA	40.921	53.818	74.564	59.06	81.452	77.368	70.103	NA	73.504	68.61	72.561	56.208	48.178	76.271	NA	NA	61.353	77.044	65.657	73.153	47.368	71.468	76.142	51.724	79.558	59.259	72.395
CP025255.1_1	60.406	39.171	27.632	NA	39.335	32.45	38.559	25.956	NA	40.438	30.631	NA	50.61	NA	34.977	56.364	73.815	59.06	82.917	78.421	69.072	NA	70.085	67.391	73.476	56.858	49.174	77.401	56.667	NA	63.768	76.946	63.184	75.124	56.354	72.552	75.635	46.174	80.663	60.185	73.06
CP042951.1_1	100	100	100	100	100	100	100	100	100	100	100	100	100	100	100	100	100	100	100	100	100	100	100	100	100	NA	100	100	100	100	100	99.803	99.034	99.751	100	92.382	93.072	99.2	99.74	100	99.779
CP043738.1_1	63.584	37.383	NA	NA	38.692	31.544	38.989	NA	NA	40.551	30.312	NA	57.353	NA	40.483	54.182	74.314	59.06	81.452	77.632	70.103	NA	73.504	68.61	72.256	55.756	48.178	76.271	48.333	NA	62.319	77.143	66.162	72.906	NA	71.845	76.396	51.724	79.558	59.259	72.284
EU418923.1_1	63.584	36.916	NA	NA	37.398	31.544	38.989	NA	NA	42.534	30.149	NA	57.353	NA	41.192	53.818	74.564	59.06	81.048	77.632	69.072	NA	73.504	68.61	72.561	56.208	48.178	76.271	47.748	NA	59.903	77.044	65.152	72.906	47.368	68.785	76.396	51.724	79.696	59.259	72.173
EU418926.1_1	63.584	37.85	NA	NA	37.772	31.544	38.989	NA	NA	42.534	30.149	NA	57.353	NA	40.921	54.182	74.314	58.389	81.452	77.368	71.134	NA	73.504	68.778	72.561	56.208	47.773	76.271	47.748	NA	62.319	76.946	65.657	72.906	47.895	70.083	76.142	51.053	79.558	59.259	72.062
EU418931.1_1	63.006	37.383	NA	70.192	38.692	31.544	38.989	NA	NA	40.551	30.312	NA	57.353	NA	40.483	54.182	74.314	59.06	81.452	77.632	69.072	NA	73.504	68.61	72.561	56.208	48.178	76.271	47.748	NA	59.903	77.044	66.162	72.906	47.895	68.37	75.888	51.724	79.696	59.259	72.284
HF572032.1_1	64.162	37.383	NA	70.192	38.42	31.544	38.989	NA	NA	40.551	30.312	NA	57.353	NA	40.483	53.818	74.564	59.06	81.452	77.105	69.072	NA	73.504	68.61	72.866	56.208	47.368	76.271	47.748	NA	62.319	77.044	65.657	72.772	46.842	70.222	75.888	51.989	79.696	59.259	72.395
KF290378.2_1	63.584	37.383	NA	NA	38.692	31.544	38.989	NA	NA	40.551	30.312	NA	57.353	NA	40.483	53.455	74.564	59.06	81.452	77.632	70.103	NA	73.504	68.61	72.256	55.982	48.178	76.271	NA	NA	62.319	77.044	66.162	73.153	50	70.36	76.396	51.724	79.558	59.259	72.284
KF434766.1_1	64.162	37.383	NA	NA	38.42	31.544	38.989	NA	NA	40.551	30.312	NA	57.353	NA	39.071	54.182	74.314	59.06	81.452	77.632	70.103	NA	73.504	68.778	72.256	55.53	48.178	76.271	47.748	NA	62.319	77.143	66.162	72.906	47.895	71.25	76.396	51.724	79.558	59.259	72.506
KJ406378.1_1	64.162	37.383	NA	70.192	38.42	NA	38.989	NA	NA	40.551	30.312	NA	57.353	NA	40.483	53.818	74.564	59.06	81.452	77.105	69.072	NA	73.504	68.61	72.866	56.208	47.368	76.271	47.748	NA	62.319	77.044	65.657	72.772	46.842	70.222	75.888	51.989	79.696	59.259	72.395
KJ866866.1_1	64.162	37.383	NA	NA	38.42	31.544	38.989	NA	NA	40.551	30.312	NA	57.353	NA	40.483	53.818	74.564	59.06	81.452	77.105	69.072	NA	73.504	68.61	72.866	56.208	47.368	76.271	47.748	NA	62.319	77.044	65.657	72.772	46.842	70.222	75.888	51.989	79.696	59.259	72.395
KM052220.1_1	63.584	37.383	NA	NA	37.772	31.544	38.989	NA	NA	42.534	30.149	NA	57.353	NA	40.921	53.455	74.314	58.389	81.452	77.632	70.103	NA	73.504	68.61	72.561	55.982	48.178	76.271	NA	NA	62.319	77.044	65.657	72.906	47.895	71.845	76.396	51.459	79.558	59.259	72.093
KM377238.1_1	63.584	37.383	NA	NA	38.692	30.872	38.989	NA	NA	40.551	30.312	NA	57.353	NA	40.483	54.182	74.314	59.06	81.452	77.632	70.103	NA	73.504	68.61	72.256	55.756	48.178	76.271	48.333	NA	62.319	77.143	66.162	72.906	47.895	67.452	76.396	51.724	79.558	59.259	72.284
KM377239.1_1	63.584	37.383	NA	NA	38.692	31.544	38.989	NA	NA	40.551	30.312	NA	57.353	NA	40.483	54.182	74.314	59.06	81.452	77.632	70.103	NA	73.504	68.61	72.256	55.756	48.178	76.271	48.333	NA	62.319	77.143	66.162	72.906	47.895	71.845	76.396	51.724	79.558	59.259	72.284
KM377240.1_1	63.584	37.383	NA	NA	38.692	31.544	38.989	NA	NA	40.551	30.312	NA	57.353	NA	38.48	54.182	74.314	59.06	81.452	77.632	70.103	NA	73.504	68.61	72.256	55.756	48.178	76.271	48.333	NA	62.319	77.143	66.162	72.906	47.895	71.845	76.396	51.724	79.558	59.259	72.284
KM409652.1_1	63.584	36.916	NA	NA	37.772	31.544	38.989	NA	NA	39.804	30.149	NA	57.353	NA	40.921	NA	72.321	59.06	81.452	77.368	70.103	NA	73.504	68.61	72.561	56.208	48.178	76.271	NA	NA	61.353	77.044	65.657	73.153	47.368	71.468	76.142	51.724	79.558	59.259	72.395
KP198616.1_1	63.584	37.383	NA	NA	38.692	31.544	38.989	NA	NA	40.551	30.312	NA	57.353	NA	40.483	53.455	74.564	59.06	81.452	NA	70.103	NA	73.504	68.61	72.256	55.756	48.178	76.271	48.333	NA	62.319	77.143	65.657	72.66	47.895	70.222	76.396	51.724	79.558	59.259	72.284
KP789019.1_1	NA	37.383	NA	NA	37.398	31.544	38.989	NA	NA	42.534	30.149	NA	57.353	NA	40.921	53.455	74.314	NA	NA	NA	NA	NA	NA	NA	NA	NA	NA	NA	NA	NA	NA	NA	NA	NA	NA	68.581	76.142	49.33	79.558	59.259	72.173
KP987217.1_1	64.162	37.383	NA	70.192	38.42	31.544	38.989	NA	NA	40.551	30.312	NA	57.353	NA	40.483	53.818	74.564	59.06	81.452	77.105	69.072	NA	73.504	68.61	72.866	56.208	47.368	76.271	47.748	NA	62.319	77.044	65.657	72.772	46.842	70.222	75.888	51.989	79.696	59.259	72.395
KR905384.1_1	98.131	89.64	81.481	NA	95.614	75.342	89.444	64.815	64.935	87.475	68.665	64.535	65.986	NA	NA	75.547	95.262	84.667	91.538	94.256	94.845	94.756	98.291	95.69	91.385	87.22	88.235	92.09	88.136	92.857	97.129	97.34	99.024	98.753	95.263	94.46	92.714	73.368	96.966	100	93.275
KR905385.1_1	98.131	89.64	81.481	NA	95.614	75.342	89.444	64.815	64.935	87.475	68.665	64.535	65.986	NA	70.712	75.547	95.262	84.667	91.538	94.256	94.845	94.756	98.291	95.69	91.385	87.22	88.235	92.09	88.136	92.857	97.129	97.34	99.024	98.753	95.263	94.46	88.47	73.368	96.966	100	93.275
KR905386.1_1	98.131	89.64	81.481	NA	95.906	75.342	89.444	64.815	65.584	87.475	68.665	64.535	65.986	NA	NA	75.547	95.262	84.667	91.538	94.256	94.845	94.682	98.291	95.69	91.385	87.22	88.235	92.09	88.136	92.857	97.129	97.34	99.024	98.753	95.263	94.46	89.062	73.107	96.966	100	93.275
KR905387.1_1	98.131	89.64	81.481	NA	95.906	75.342	89.444	64.815	65.584	87.475	68.665	64.535	65.986	NA	70.712	75.547	95.262	84.667	91.538	94.256	94.845	94.682	98.291	95.69	91.385	87.22	88.235	92.09	88.136	92.857	97.129	97.34	99.024	98.753	95.263	94.46	89.062	73.368	96.966	100	93.275
KR905388.1_1	98.131	89.64	81.481	NA	95.906	75.342	89.444	64.815	65.584	87.475	68.665	64.535	65.986	NA	70.712	75.547	95.262	84.667	91.538	93.995	94.845	94.682	98.291	95.69	91.385	87.22	88.235	92.09	88.136	92.857	97.129	97.34	99.024	98.753	95.263	94.46	89.062	73.368	96.966	100	93.275
KR905389.1_1	98.131	89.64	81.481	NA	95.614	75.342	89.444	64.815	64.935	87.475	68.665	64.535	65.986	NA	83.516	75.547	95.262	84.667	91.538	94.256	94.845	94.756	98.291	95.69	91.385	87.22	88.235	92.09	88.136	92.857	97.129	97.34	99.024	98.753	95.263	94.46	92.714	73.368	96.966	100	93.275
KR905390.1_1	98.131	89.64	81.481	NA	95.906	75.342	89.444	64.815	65.584	87.475	68.665	64.535	65.986	NA	NA	75.547	95.262	84.667	91.538	94.256	94.845	94.609	98.291	95.69	91.385	87.22	88.235	92.09	88.136	92.857	97.129	97.34	99.024	98.753	95.263	94.46	89.663	73.107	96.966	100	93.275
KT186369.1_1	64.162	37.383	NA	NA	38.42	31.544	38.989	NA	NA	40.551	30.312	NA	57.353	NA	39.674	54.182	74.314	59.06	81.452	77.632	70.103	NA	73.504	68.778	72.256	55.53	48.178	76.271	47.748	NA	62.319	77.143	66.162	72.906	47.895	71.25	76.396	51.724	79.558	59.259	72.506
KT282968.1_1	63.584	36.916	NA	NA	37.669	31.544	38.989	NA	NA	39.804	30.149	NA	57.353	NA	40.921	53.455	74.564	59.06	81.452	77.368	70.103	NA	73.504	68.61	72.866	56.208	48.178	76.271	NA	NA	61.353	77.044	65.657	73.153	47.368	70.222	76.142	51.724	79.558	59.259	72.395
KT754162.1_1	63.584	37.383	NA	NA	37.398	31.544	38.989	NA	NA	39.961	30.149	NA	57.353	NA	40.11	53.818	74.564	59.06	81.855	77.632	70.103	NA	73.504	69.058	72.866	56.433	48.178	76.271	48.333	NA	62.319	77.143	65.657	72.772	48.619	68.785	76.396	51.194	79.558	59.259	72.062
KT754167.1_1	99.451	93.665	100	100	100	100	100	99.769	100	99.801	100	100	100	100	100	100	100	100	100	100	100	99.631	100	100	99.692	99.776	99.58	100	100	100	100	100	99.034	99.751	98.895	92.382	93.439	98.933	99.172	68.468	89.526
KT779550.1_1	63.584	37.383	NA	NA	38.692	31.544	38.989	NA	NA	40.551	30.312	NA	57.353	NA	40.483	54.182	74.314	59.06	81.452	77.632	70.103	NA	73.504	68.61	72.256	55.756	48.178	76.271	48.333	NA	62.319	77.143	66.162	72.906	47.895	71.845	76.396	51.724	79.558	59.259	72.284
KT868530.1_1	63.584	36.916	NA	70.192	37.398	31.544	38.989	NA	NA	42.534	30.149	NA	57.353	NA	40.921	53.818	74.564	59.06	81.855	77.632	70.103	NA	73.504	69.058	72.866	56.208	47.368	76.271	47.748	NA	NA	NA	NA	NA	46.842	70.222	75.888	51.989	79.696	59.259	72.395
KU130396.1_1	63.584	37.383	NA	NA	38.692	31.544	38.989	NA	NA	40.551	30.312	NA	57.353	NA	40.483	53.455	74.564	59.06	81.452	77.632	71.134	NA	73.504	68.61	72.256	55.982	48.178	76.271	NA	NA	62.319	76.847	65.657	73.201	49.724	68.785	76.396	51.724	79.558	59.259	72.173
KU312044.1_1	98.131	89.64	81.481	NA	95.906	75.342	89.444	64.815	65.584	87.475	68.665	64.535	65.986	NA	83.516	75.547	95.262	84.667	91.538	94.256	94.845	94.682	98.291	95.69	91.385	87.22	88.235	92.09	88.136	92.857	97.129	97.34	99.024	98.753	95.263	94.46	89.062	73.107	96.966	100	93.275
KU355874.1_1	63.006	37.383	NA	70.192	38.692	31.544	38.989	NA	NA	40.551	30.312	NA	57.353	NA	40.483	54.182	74.314	59.06	81.452	77.632	69.072	NA	73.504	68.61	72.561	56.208	48.178	76.271	47.748	NA	59.903	77.044	66.162	72.906	47.895	68.37	75.888	51.724	79.696	59.259	72.284
KU932021.1_1	100	100	100	100	100	100	100	100	100	100	100	100	100	100	100	100	100	100	100	99.739	100	100	100	100	99.692	100	100	100	100	100	99.522	100	99.517	99.751	100	96.122	93.072	99.2	99.74	100	99.447
KU932026.1_1	63.006	37.383	NA	NA	38.42	31.544	38.989	NA	NA	40.551	30.312	NA	56.618	NA	40.483	53.455	74.564	59.06	81.452	77.632	70.103	NA	73.504	68.61	72.561	56.433	48.178	76.271	NA	NA	62.319	77.143	65.657	72.66	47.895	71.983	76.142	51.724	79.558	59.259	72.284
KU932027.1_1	63.006	37.383	NA	NA	38.42	31.544	38.989	NA	NA	40.551	30.312	NA	56.618	NA	40.323	53.455	74.564	59.06	81.452	77.632	70.103	NA	73.504	68.61	72.561	56.433	48.178	76.271	NA	NA	62.319	77.143	65.657	72.66	47.895	71.983	76.142	51.724	79.558	59.259	72.284
KU932029.1_1	63.006	37.383	NA	NA	38.42	31.544	38.989	NA	NA	40.551	30.312	NA	56.618	NA	40.483	53.455	74.564	59.06	81.452	77.632	70.103	NA	73.504	68.61	72.561	56.433	48.178	76.271	NA	NA	62.319	77.143	65.657	72.66	47.895	71.983	76.142	51.724	79.558	59.259	72.284
KU932030.1_1	63.006	37.383	NA	NA	38.42	31.544	38.989	NA	NA	40.551	30.312	NA	56.618	NA	40.483	53.455	74.564	59.06	81.452	77.632	70.103	NA	73.504	68.61	72.561	56.433	48.178	76.271	NA	NA	62.319	77.143	65.657	72.66	47.895	71.983	76.142	51.724	79.558	59.259	72.284
KU932032.1_1	63.584	37.383	NA	NA	38.692	31.544	38.989	NA	NA	40.551	30.312	NA	57.353	NA	40.108	54.182	74.314	59.06	81.452	77.632	70.103	NA	73.504	68.61	72.256	55.756	48.178	76.271	48.333	NA	62.319	77.143	66.162	72.906	47.895	71.845	76.396	51.724	79.558	59.259	72.284
KU932033.1_1	63.584	37.383	NA	NA	38.692	31.544	38.989	NA	NA	40.551	30.312	NA	57.353	NA	40.483	54.182	74.314	59.06	81.452	77.632	70.103	NA	73.504	68.61	72.256	55.756	48.178	76.271	48.333	NA	62.319	77.143	66.162	72.906	47.895	71.845	76.396	51.724	79.558	59.259	72.284
KX058576.1_1	64.162	37.383	NA	NA	38.42	31.544	38.989	NA	NA	40.551	30.312	NA	57.353	NA	40.483	54.182	74.314	59.06	81.452	77.632	70.103	NA	73.504	68.61	72.256	55.756	48.178	76.271	NA	NA	62.319	77.143	65.657	72.906	47.895	71.845	76.396	51.724	79.558	59.259	72.506
KX246268.1_1	64.162	37.383	NA	70.192	38.42	31.544	38.989	NA	NA	40.551	30.312	NA	57.353	NA	40.483	53.818	74.564	59.06	81.452	77.105	69.072	NA	73.504	68.61	72.866	56.208	47.368	76.271	47.748	NA	62.319	77.044	65.657	72.772	46.842	70.222	75.888	51.989	79.696	59.259	72.395
KX452392.1_1	64.162	37.383	NA	NA	38.42	31.544	38.989	NA	NA	40.551	30.312	NA	57.353	NA	40.483	NA	74.564	59.06	81.452	77.632	70.103	NA	NA	68.61	72.256	55.982	48.178	76.271	NA	NA	62.319	76.946	65.657	73.153	46.842	70.36	76.396	51.724	79.696	59.259	72.284
KY471628.1_1	99.533	93.665	98.765	100	100	100	99.815	99.769	99.346	99.801	98.63	99.441	100	98.565	NA	99.635	99.501	99.346	100	99.739	100	99.188	100	99.569	99.385	99.552	99.58	99.435	100	100	100	100	99.034	99.751	100	92.382	97.936	99.2	99.479	100	99.447
KY471629.1_1	99.533	93.665	98.765	100	100	100	99.815	99.769	99.346	99.801	98.63	99.441	100	98.565	88.831	99.635	99.501	99.346	100	99.739	100	99.188	100	99.569	99.385	99.552	99.58	99.435	100	100	100	100	99.034	99.751	100	92.382	97.936	99.2	99.479	100	99.447
KY565558.1_1	98.598	91.892	NA	NA	92.69	76.027	89.259	65.046	65.584	87.475	68.392	62.011	65.986	NA	NA	75.547	96.259	84.667	91.923	93.995	94.845	95.495	98.291	95.69	91.385	93.722	89.496	91.525	88.983	94.048	96.172	97.438	99.024	98.753	94.737	94.46	93.072	99.2	99.219	100	99.889
KY689635.1_1	98.598	91.892	NA	NA	92.69	76.027	89.444	65.278	65.584	87.475	68.392	62.011	65.986	NA	NA	NA	96.509	84.667	91.923	93.995	94.845	95.495	98.291	95.69	91.385	93.722	89.496	91.525	88.983	94.048	96.172	97.438	99.024	98.753	94.737	94.46	93.072	99.2	99.219	100	99.889
KY748188.1_1	64.162	37.383	NA	NA	38.42	31.544	38.989	NA	NA	40.551	30.312	NA	57.353	NA	40.483	54.182	74.314	59.06	NA	77.632	71.134	NA	73.504	68.61	72.256	56.208	48.178	76.271	NA	NA	62.319	77.143	66.162	73.153	47.895	68.785	76.142	51.724	79.42	59.259	71.698
KY748189.1_1	64.162	37.383	NA	NA	38.42	31.544	38.989	NA	NA	40.551	30.312	NA	57.353	NA	40.483	54.182	74.314	59.06	81.452	77.632	71.134	NA	73.504	68.61	72.256	56.208	48.178	76.271	NA	NA	62.319	77.143	66.162	73.153	47.895	68.785	76.142	51.724	79.42	59.259	71.698
KY748190.1_1	64.162	37.383	NA	NA	38.42	31.544	38.989	NA	NA	40.551	30.312	NA	57.353	NA	40.483	54.182	74.314	59.06	81.452	77.632	71.134	NA	73.504	68.61	72.256	56.208	48.178	76.271	NA	NA	62.319	77.143	66.162	73.153	49.724	68.785	76.142	51.724	79.282	59.259	71.698
KY865323.1_1	64.162	37.383	NA	NA	38.42	31.544	38.989	NA	NA	40.551	30.312	NA	57.353	NA	40.483	54.182	74.314	59.06	81.452	77.632	71.134	NA	73.504	68.61	72.256	56.208	48.178	76.271	NA	NA	62.319	77.143	66.162	73.153	47.895	68.785	76.142	51.724	79.42	59.259	71.698
KY964068.1_1	63.584	37.383	NA	NA	37.669	31.544	38.989	NA	NA	39.804	30.149	NA	57.353	NA	40.921	54.182	74.564	59.06	81.452	77.368	70.103	NA	73.504	68.61	72.866	55.982	48.178	76.271	NA	NA	62.319	77.143	66.162	73.153	50	70.36	76.396	51.724	79.558	59.259	72.284
LC019731.1_1	63.584	37.383	NA	NA	37.398	31.544	38.989	NA	NA	42.534	30.149	NA	57.353	NA	40.921	53.455	74.314	59.06	81.452	77.632	70.103	NA	73.504	68.61	72.866	56.208	47.368	76.271	47.748	NA	62.319	77.044	65.657	72.906	49.171	70.222	76.142	49.33	79.558	59.259	72.284
LC480203.1_1	63.584	37.383	NA	NA	38.692	31.544	38.989	NA	NA	40.551	30.312	NA	57.353	NA	40.483	53.455	74.564	59.06	81.452	77.632	70.103	NA	73.504	68.61	72.256	55.756	48.178	76.271	48.333	NA	62.319	77.143	65.657	72.66	47.895	70.222	76.396	51.724	79.558	59.259	72.284
LC485173.1_1	63.584	37.383	NA	NA	37.398	31.544	38.989	NA	NA	40.551	30.312	NA	57.353	NA	40.483	53.455	74.564	59.06	81.707	77.368	71.134	NA	73.504	69.058	72.561	56.208	48.178	76.271	48.333	NA	62.319	76.946	65.657	72.906	47.368	70.222	76.396	51.724	79.696	59.259	72.284
LN735558.1_1	63.584	36.916	NA	NA	37.669	31.544	38.989	NA	NA	39.804	30.149	NA	57.353	NA	40.921	53.455	74.564	59.06	81.452	77.368	70.103	NA	73.504	68.61	72.866	56.208	48.178	76.271	NA	NA	61.353	77.044	65.657	73.153	47.368	70.222	76.142	51.724	79.558	59.259	72.395
LN735559.1_1	63.584	36.916	NA	NA	37.669	31.544	38.989	NA	NA	39.804	30.149	NA	57.353	NA	40.921	53.455	74.564	59.06	81.452	77.368	70.103	NA	73.504	68.61	72.866	56.208	48.178	76.271	NA	NA	61.353	77.044	65.657	73.153	47.368	70.222	76.142	51.724	79.558	59.259	72.395
LN735560.1_1	63.584	36.916	NA	NA	37.669	31.544	38.989	NA	NA	39.804	30.149	NA	57.353	NA	40.921	53.455	74.564	59.06	81.452	77.368	70.103	NA	73.504	68.61	72.866	56.208	48.178	76.271	NA	NA	61.353	77.044	65.657	73.153	47.368	70.222	76.142	51.724	79.558	59.259	72.395
LN735561.1_1	63.584	36.916	NA	NA	37.669	31.544	38.989	NA	NA	39.804	30.149	NA	57.353	NA	40.921	53.455	74.564	59.06	81.452	77.368	70.103	NA	73.504	68.61	72.866	56.208	48.178	76.271	NA	NA	61.353	77.044	65.657	73.153	47.368	70.222	76.142	51.724	79.558	59.259	72.395
LT985289.1_1	63.584	36.916	NA	NA	37.398	31.544	38.989	NA	NA	42.534	30.149	NA	57.353	NA	41.192	53.818	74.564	59.06	81.452	77.632	69.072	NA	73.504	68.61	72.561	56.208	48.178	76.271	47.748	NA	59.903	77.044	65.152	72.906	47.368	68.785	76.396	51.724	79.696	59.259	72.173
MF078004.1_1	99.065	92.342	100	99.107	99.123	99.315	99.444	99.306	98.693	99.801	98.904	98.883	100	98.086	NA	53.455	74.314	59.732	81.048	76.579	70.103	NA	73.504	68.61	72.866	56.433	47.951	76.271	47.748	NA	62.319	76.65	66.162	72.705	47.368	70.222	75.888	50.526	79.282	58.333	72.031
MF156268.1_1	99.533	93.665	100	100	100	100	99.815	99.769	100	100	100	100	100	100	100	100	100	99.346	100	100	100	99.631	100	100	99.385	99.321	99.58	99.435	98.305	100	100	100	99.517	99.751	100	96.26	98.633	99.733	99.31	68.468	89.305
MF344575.1_1	63.584	36.916	NA	NA	37.669	31.544	38.989	NA	NA	39.804	30.149	NA	56.618	NA	39.059	53.455	74.564	59.06	81.452	77.368	70.103	NA	73.504	68.61	72.866	56.208	48.178	76.271	NA	NA	61.353	77.044	65.657	73.153	47.368	70.222	76.142	51.724	79.558	59.259	72.395
MF344576.1_1	99.533	93.665	97.531	100	100	100	99.815	99.769	99.346	99.801	98.63	99.441	100	100	100	100	100	99.346	100	100	100	99.926	100	100	100	99.776	99.58	100	100	100	99.522	99.901	99.517	99.501	100	99.861	91.514	99.2	99.586	68.468	89.416
MF344577.1_1	63.006	37.383	NA	NA	37.669	31.544	38.989	NA	NA	42.986	30.149	NA	58.088	NA	40.97	53.818	74.314	59.06	81.048	77.368	70.103	NA	73.504	68.161	71.951	57.303	48.571	76.271	48.333	NA	62.319	76.65	66.162	73.399	46.316	70.499	75.888	51.187	79.696	59.259	71.951
MG196294.1_1	98.131	92.342	81.481	NA	96.784	75.342	89.444	65.278	65.584	87.475	68.392	62.011	65.986	41.243	NA	99.635	94.264	100	100	98.433	94.845	95.938	97.436	95.259	91.692	94.17	88.235	92.09	88.136	94.048	95.169	97.438	99.024	96.259	94.737	90.997	88.684	95.467	97.241	100	91.951
MG271839.1_1	98.131	92.342	81.481	NA	96.784	75.342	89.444	65.278	65.584	87.475	68.392	62.011	65.986	41.243	NA	99.635	94.264	100	100	98.433	94.845	95.938	97.436	95.259	91.692	94.17	88.235	92.09	88.136	94.048	95.169	97.438	99.024	96.259	94.737	90.997	88.684	95.467	97.241	100	91.951
MG299128.1_1	99.533	93.665	98.765	100	100	100	99.815	99.769	99.346	99.801	98.63	99.441	100	98.565	NA	99.635	99.501	99.346	100	99.739	100	99.188	100	99.569	99.385	99.552	99.58	99.435	100	100	100	100	99.517	99.751	100	92.382	97.936	99.2	99.609	100	99.447
MG299131.1_1	99.533	93.665	98.765	100	100	100	99.815	99.769	99.346	99.801	98.63	99.441	100	98.565	NA	99.635	99.501	99.346	100	99.739	100	99.188	100	99.569	99.385	99.552	99.58	99.435	100	100	100	100	99.517	99.751	100	92.382	97.936	99.2	99.609	100	99.447
MG299133.1_1	99.533	93.665	98.765	100	100	100	99.815	99.769	99.346	99.801	98.63	99.441	100	98.565	NA	99.635	99.501	99.346	100	99.739	100	99.188	100	99.569	99.385	99.552	99.58	99.435	100	100	100	100	99.517	99.751	100	92.382	97.936	99.2	99.609	100	99.447
MG299147.1_1	99.533	93.665	98.765	100	100	100	99.815	99.769	99.346	99.801	98.63	99.441	100	98.565	NA	99.635	99.501	99.346	100	99.739	100	99.188	100	99.569	99.385	99.552	99.58	99.435	100	100	100	100	99.517	99.751	100	92.382	97.936	99.2	99.609	100	99.447
MG299151.1_1	99.533	93.665	98.765	100	100	100	99.815	99.769	99.346	99.801	98.63	99.441	100	98.565	NA	99.635	99.501	99.346	100	99.739	100	99.188	100	99.569	99.385	99.552	99.58	99.435	100	100	100	100	99.517	99.751	100	92.382	97.936	99.2	99.609	100	99.447
MG516908.1_1	64.162	37.383	NA	NA	38.42	31.544	38.989	NA	NA	40.551	30.312	NA	57.353	NA	40.483	54.182	74.314	59.06	81.452	77.632	71.134	NA	73.504	68.61	72.256	56.208	48.178	76.271	NA	NA	62.319	77.143	66.162	73.153	47.895	68.785	76.142	51.724	79.42	59.259	71.698
MG545909.1_1	98.131	92.342	81.481	NA	96.784	75.342	89.444	65.278	65.584	87.674	68.392	62.011	65.986	41.243	84.615	99.635	94.264	100	100	98.433	94.845	95.199	98.291	95.69	91.385	95.067	89.916	91.525	88.136	94.048	95.652	97.438	99.024	96.259	94.737	90.997	88.684	95.467	97.241	100	91.951
MG545910.1_1	63.584	36.916	NA	NA	37.669	31.544	38.989	NA	NA	39.804	30.149	NA	57.353	NA	39.059	53.455	74.564	59.06	81.452	77.368	70.103	NA	73.504	68.61	72.866	56.208	48.178	76.271	NA	NA	61.353	77.044	65.657	73.153	47.368	70.222	76.142	51.724	79.558	59.259	72.395
MG569891.1_1	64.162	37.383	NA	NA	38.42	31.544	38.989	NA	NA	40.551	30.312	NA	57.353	NA	40.483	54.182	74.314	59.06	81.452	77.632	70.103	NA	73.504	68.61	72.256	55.756	48.178	76.271	48.333	NA	62.319	77.143	66.162	72.906	47.895	71.845	76.396	51.724	79.558	59.259	72.284
MG601057.1_1	98.131	92.342	81.481	NA	96.784	75.342	89.444	65.278	65.584	87.475	68.392	62.011	65.986	41.243	71.503	99.635	94.264	100	100	98.433	94.845	95.938	97.436	95.259	91.692	94.17	88.235	92.09	88.136	94.048	95.169	97.438	99.024	96.259	94.737	90.997	88.684	95.467	97.241	100	91.951
MG764547.1_1	64.162	37.383	NA	NA	38.42	31.544	38.989	NA	NA	40.551	30.312	NA	57.353	NA	40.483	54.182	74.314	59.06	81.452	77.632	70.103	NA	73.504	68.61	72.256	55.756	48.178	76.271	48.333	NA	62.319	77.143	65.657	72.66	47.895	70.222	76.396	51.724	79.558	59.259	72.284
MG825371.1_1	98.131	92.342	81.481	NA	96.199	75.342	88.889	64.583	65.584	87.674	68.392	64.535	65.986	NA	73.224	75.182	94.015	84.667	91.923	93.995	94.845	94.83	98.291	95.69	91.385	95.067	89.916	91.525	88.983	94.048	95.169	97.537	99.024	98.753	95.263	93.352	89.663	95.2	97.241	100	91.951
MG825375.1_1	98.131	92.342	81.481	NA	96.491	75.342	89.074	64.583	65.584	87.674	68.392	64.535	65.986	NA	84.396	99.635	94.264	100	100	98.433	94.845	94.83	98.291	95.69	91.385	95.067	88.655	92.09	88.983	94.048	95.169	97.537	99.024	96.259	95.263	90.997	88.684	95.2	97.241	100	91.951
MG825376.1_1	64.162	37.383	NA	NA	38.42	31.544	38.989	NA	NA	40.551	30.312	NA	57.353	NA	40.483	53.455	74.564	59.06	81.452	77.632	70.103	NA	73.504	68.61	72.256	55.982	48.178	76.271	NA	NA	62.319	76.847	65.657	73.153	46.842	70.36	76.396	51.724	79.696	58.333	72.284
MG825377.1_1	61.85	37.281	NA	NA	NA	NA	36.496	23.23	NA	38.065	24.654	NA	NA	NA	32.065	54.182	78.554	57.047	63.136	57.493	53.409	NA	NA	43.085	60.536	41.32	37.004	43.182	NA	NA	NA	54.839	NA	52.174	25.806	51.064	NA	NA	58.991	NA	41.75
MG838206.1_1	98.131	92.342	81.481	NA	96.784	75.342	89.444	65.278	65.584	87.475	68.392	62.011	65.986	41.243	NA	99.635	94.264	100	100	98.433	94.845	95.938	97.436	95.259	91.692	94.17	88.235	92.09	88.136	94.048	95.169	97.438	99.024	96.259	94.737	90.997	88.684	95.467	97.241	100	91.951
MG844436.1_1	63.584	37.383	NA	NA	38.42	31.544	38.989	NA	NA	40.551	30.312	NA	57.353	NA	40.483	54.182	74.314	59.06	81.452	77.632	70.103	NA	73.504	68.61	72.256	55.756	48.178	76.271	NA	NA	62.319	77.143	65.657	72.906	47.895	71.845	76.396	51.724	79.558	59.259	72.506
MG904995.1_1	63.584	36.916	NA	NA	37.772	31.544	38.989	NA	NA	39.804	30.149	NA	57.353	NA	40.921	53.818	74.564	59.06	81.452	77.632	70.103	NA	73.504	68.61	71.951	55.982	48.178	76.271	NA	NA	62.319	77.143	66.162	73.153	50	70.36	79.37	51.724	79.558	59.259	72.284
MG948330.1_1	63.584	37.383	NA	70.192	37.772	31.544	38.989	NA	NA	42.534	30.149	NA	57.353	NA	40.921	53.455	74.314	58.389	81.452	77.632	70.103	NA	73.504	68.61	72.561	55.982	48.178	76.271	NA	NA	62.319	77.044	65.657	73.153	46.842	70.222	75.888	51.989	79.777	59.259	72.395
MG948331.1_1	63.584	37.383	NA	70.192	37.772	31.544	38.989	NA	NA	42.534	30.149	NA	53.704	NA	40.921	53.455	74.314	58.389	81.452	77.632	70.103	NA	73.504	68.61	83.846	55.982	48.178	76.271	NA	NA	62.319	77.044	65.657	73.153	46.842	70.222	75.888	51.989	79.696	59.259	NA
MG948332.1_1	63.584	37.383	NA	70.192	37.772	31.544	38.989	NA	NA	42.534	30.149	NA	57.353	NA	40.921	53.455	74.314	58.389	81.452	77.632	70.103	NA	73.504	68.61	72.561	55.982	48.178	76.271	NA	NA	62.319	77.044	65.657	73.153	46.842	70.222	75.888	51.989	79.696	59.259	72.395
MG948333.1_1	63.006	37.383	NA	NA	38.692	31.544	38.989	NA	NA	40.551	30.312	NA	57.353	NA	40.483	53.455	74.564	59.06	81.452	77.632	70.103	NA	73.504	68.61	72.256	55.982	48.178	76.271	NA	NA	62.319	76.847	65.657	73.201	48.421	68.785	76.396	51.724	79.558	59.259	72.284
MG948334.1_1	63.584	37.383	NA	NA	38.692	31.544	38.989	NA	NA	40.551	30.312	NA	57.353	NA	38.756	54.182	74.314	59.06	81.452	77.632	70.103	NA	73.504	68.61	72.256	55.756	48.178	76.271	48.333	NA	62.319	77.143	66.162	72.906	51.497	71.845	76.396	51.724	79.558	59.259	72.284
MH287044.1_1	100	100	100	100	100	99.315	99.444	99.537	98.039	99.801	98.904	99.441	100	98.086	100	100	100	100	100	100	100	99.926	100	100	100	99.552	100	100	100	100	99.522	100	99.517	100	100	100	91.055	99.2	99.74	100	99.447
MH422553.1_1	63.584	37.383	NA	NA	38.692	31.544	38.989	NA	NA	40.551	30.312	NA	57.353	NA	40.483	54.182	74.314	59.06	81.452	77.632	70.103	NA	73.504	68.61	72.256	55.756	48.178	76.271	48.333	NA	62.319	77.143	66.162	72.906	47.895	71.845	76.396	51.724	79.558	59.259	72.284
MH430881.1_1	63.584	36.916	NA	NA	37.669	31.544	38.989	NA	NA	39.804	NA	NA	57.353	NA	NA	53.818	74.564	NA	81.452	79.351	NA	NA	NA	68.61	63.214	NA	50.239	76.271	NA	NA	NA	NA	NA	73.201	47.368	71.33	NA	NA	79.558	59.259	NA
MH430883.1_1	63.584	36.916	NA	NA	37.669	31.544	38.989	NA	NA	39.804	30.149	NA	57.353	NA	40.921	53.818	74.564	59.06	81.452	77.368	70.103	NA	73.504	68.61	72.866	56.208	48.178	76.271	NA	NA	61.353	77.044	65.657	73.153	47.368	71.33	76.396	51.724	79.558	59.259	72.284
MH472638.1_1	64.162	37.383	NA	NA	38.42	31.544	38.989	NA	NA	40.551	30.312	NA	57.353	NA	40.483	53.455	74.564	59.06	81.452	77.632	70.103	NA	73.504	68.61	72.256	55.982	48.178	76.271	NA	NA	62.319	76.946	65.657	73.153	46.842	70.36	76.396	51.459	79.696	59.259	72.284
MH579767.2_1	63.584	36.916	NA	NA	37.669	31.544	38.989	NA	NA	39.804	30.149	NA	57.353	NA	40.921	53.455	74.564	59.06	81.452	77.368	70.103	NA	73.504	68.61	72.866	56.208	48.178	76.271	NA	NA	61.353	77.044	65.657	73.153	47.368	70.222	76.142	51.724	79.558	59.259	72.395
MH618673.1_1	100	100	100	100	100	100	100	100	100	100	100	100	100	99.522	100	100	100	100	100	100	100	99.04	100	99.138	93.846	95.701	97.899	99.435	100	100	99.522	97.931	99.034	100	100	100	91.8	99.2	99.74	100	99.447
MH847038.1_1	63.584	37.383	NA	NA	38.692	31.544	38.989	NA	NA	40.551	30.312	NA	57.353	NA	40.483	54.182	74.314	59.06	81.452	77.632	70.103	NA	73.504	68.61	72.256	55.756	48.178	76.271	48.333	NA	62.319	77.143	66.162	72.906	47.895	71.845	76.396	51.724	79.558	59.259	72.284
MH847571.1_1	63.584	37.383	NA	NA	38.692	31.544	38.989	NA	NA	40.551	30.312	NA	57.353	NA	38.695	54.182	74.314	59.06	81.452	77.632	70.103	NA	73.504	68.61	72.256	55.756	48.178	76.271	48.333	NA	62.319	77.143	66.162	72.906	47.895	71.845	NA	51.724	79.558	59.259	72.284
MH884650.1_1	63.006	37.383	NA	NA	38.42	31.544	38.989	NA	NA	40.551	30.312	NA	57.353	NA	40.811	53.455	74.564	59.06	81.452	77.368	70.103	NA	73.504	68.61	72.644	56.433	47.368	76.271	NA	NA	62.319	77.143	65.657	73.153	47.895	71.706	76.396	51.459	79.42	59.259	72.284
MH884651.1_1	63.006	37.383	NA	NA	38.42	31.544	38.989	NA	NA	40.551	30.312	NA	57.353	NA	40.811	53.455	74.564	59.06	81.452	77.368	70.103	NA	73.504	68.61	72.644	56.433	47.368	76.271	NA	NA	62.319	77.143	65.657	73.153	47.895	71.706	76.396	51.459	79.42	59.259	72.284
MH884654.1_1	63.584	36.916	NA	NA	37.669	31.544	38.989	NA	NA	39.804	30.149	NA	57.353	NA	40.921	53.818	74.564	59.06	81.452	77.368	70.103	NA	73.504	68.61	72.561	56.208	48.178	76.271	NA	NA	61.353	77.044	65.657	72.66	47.895	70.222	76.396	51.724	79.558	59.259	72.284
MK070495.1_1	63.584	37.383	NA	NA	38.692	31.544	38.989	NA	NA	40.551	30.312	NA	57.353	NA	40.483	54.182	74.314	59.06	81.452	77.632	70.103	NA	73.504	68.61	72.256	55.756	48.178	76.271	48.333	NA	62.319	77.143	66.162	72.906	47.895	71.845	76.396	51.724	79.558	59.259	72.284
MK088173.1_1	100	100	100	100	100	100	100	99.769	100	100	100	100	100	100	100	100	99.751	100	100	100	100	99.631	100	100	99.692	99.327	99.58	100	100	100	100	100	99.517	100	100	100	97.936	99.2	99.448	68.468	89.305
MK181557.1_1	63.584	37.383	NA	NA	38.692	31.544	38.989	NA	NA	40.551	30.312	NA	57.353	NA	40.483	54.182	74.314	59.06	81.452	77.632	70.103	NA	73.504	68.61	72.256	55.756	48.178	76.271	48.333	NA	62.319	77.143	66.162	72.906	47.895	71.845	76.396	51.724	79.558	59.259	72.284
MK181558.1_1	63.584	37.383	NA	NA	38.692	31.544	38.989	NA	NA	40.551	30.312	NA	57.353	NA	40.483	54.182	74.314	59.06	81.452	77.632	70.103	NA	73.504	68.61	72.256	55.756	48.178	76.271	48.333	NA	62.319	77.143	66.162	72.906	47.895	71.845	76.396	51.724	79.558	59.259	72.284
MK181559.1_1	63.584	37.383	NA	NA	38.692	31.544	38.989	NA	NA	40.551	30.312	NA	57.353	NA	40.533	54.182	74.314	59.06	81.452	NA	70.103	NA	73.504	68.61	72.256	55.756	48.178	76.271	48.333	NA	62.319	77.143	66.162	72.906	47.895	71.845	76.396	51.724	79.558	59.259	72.284
MK181560.1_1	63.584	37.383	NA	NA	38.692	31.544	38.989	NA	NA	40.551	30.312	NA	57.353	NA	40.483	54.182	74.314	59.06	81.452	77.632	70.103	NA	73.504	68.61	72.256	55.756	48.178	76.271	48.333	NA	62.319	77.143	66.162	72.906	47.895	71.605	76.396	51.724	79.558	59.259	72.284
MK181561.1_1	63.584	37.383	NA	NA	38.692	31.544	38.989	NA	NA	40.551	30.312	NA	57.353	NA	40.483	54.182	74.314	59.06	81.452	77.632	70.103	NA	73.504	68.61	72.256	55.756	48.178	76.271	48.333	NA	62.319	77.143	66.162	72.906	47.895	71.845	76.396	51.724	79.558	59.259	72.284
MK181562.1_1	63.584	37.383	NA	NA	38.692	31.544	38.989	NA	NA	40.551	30.312	NA	57.353	NA	38.695	54.182	74.314	59.06	81.452	77.632	70.103	NA	73.504	68.61	72.256	55.756	48.178	76.271	48.333	NA	62.319	77.143	66.162	72.906	47.895	71.845	76.396	51.724	79.558	59.259	72.284
MK181563.1_1	63.584	37.383	NA	NA	38.692	31.544	38.989	NA	NA	40.551	30.312	NA	57.353	NA	40.483	54.182	74.065	59.06	81.452	77.632	70.103	NA	73.504	68.61	72.256	55.756	48.178	76.271	48.333	NA	62.319	77.143	66.162	72.906	47.895	71.845	76.396	51.724	79.558	59.259	72.284
MK181564.1_1	63.584	37.383	NA	NA	38.692	31.544	38.989	NA	NA	40.551	30.312	NA	57.353	NA	40.483	54.182	74.314	59.06	81.452	77.632	70.103	NA	73.504	68.61	72.256	55.756	48.178	76.271	49.167	NA	62.319	77.143	66.162	72.906	47.895	71.845	76.396	51.724	79.558	59.259	72.284
MK181565.1_1	63.584	37.383	NA	NA	38.692	31.544	38.989	NA	NA	40.354	30.312	NA	57.353	NA	40.483	53.455	74.813	59.06	81.048	77.632	70.103	NA	73.504	68.61	72.256	55.982	48.178	76.271	NA	NA	62.319	76.847	65.657	73.201	47.895	68.785	76.396	51.724	79.558	52.525	72.173
MK181566.1_1	63.584	37.383	NA	NA	38.692	31.544	38.989	NA	NA	40.354	30.312	NA	57.353	NA	40.483	53.455	74.813	59.06	81.048	77.632	70.103	NA	73.504	68.61	71.951	55.982	48.178	76.271	NA	NA	62.319	76.847	65.657	73.201	47.895	68.785	76.396	51.724	79.558	59.259	72.173
MK181567.1_1	63.584	37.383	NA	NA	38.692	31.544	38.989	NA	NA	40.551	30.312	NA	57.353	NA	40.483	54.182	74.314	59.06	81.452	77.632	70.103	NA	73.504	68.61	72.256	55.756	48.178	76.271	48.333	NA	62.319	77.143	66.162	72.906	47.895	71.845	76.396	51.724	79.558	59.259	72.284
MK181568.1_1	63.584	37.383	NA	NA	38.692	31.544	38.989	NA	NA	40.551	30.312	NA	57.353	NA	40.483	54.182	74.314	59.06	81.452	77.632	70.103	NA	73.504	68.61	72.256	55.756	48.178	76.271	48.333	NA	62.319	77.143	66.162	72.906	47.895	71.845	76.396	51.724	79.558	59.259	72.284
MK238490.1_1	63.584	36.916	NA	NA	37.398	31.544	38.989	NA	NA	42.534	30.149	NA	57.353	NA	41.192	53.818	74.564	59.06	81.452	77.632	69.072	NA	73.504	68.61	72.561	56.208	48.178	76.271	47.748	NA	59.903	77.044	65.152	72.906	47.368	68.785	76.396	51.724	79.696	59.259	72.173
MK396099.1_1	100	100	100	100	100	100	100	100	100	100	100	100	100	99.522	100	100	100	100	100	100	100	99.926	100	100	100	99.552	100	100	100	100	100	97.931	99.034	100	100	100	91.8	99.2	99.74	100	99.889
MK455767.1_1	100	100	100	100	100	100	100	100	100	100	100	100	100	99.522	100	100	100	100	100	100	100	99.926	100	100	100	99.552	100	100	100	100	100	97.931	99.034	100	100	100	91.8	99.2	99.74	100	99.889
MK758104.1_1	100	100	100	100	100	100	100	99.769	100	100	100	100	100	100	100	100	99.751	100	100	100	100	99.631	100	100	99.692	99.327	99.58	100	100	100	100	100	99.517	100	100	100	97.936	99.2	99.448	68.468	89.305
MN124285.1_1	63.584	37.383	NA	NA	38.692	31.544	38.989	NA	NA	40.551	30.312	NA	57.353	NA	40.483	53.455	74.813	59.06	81.452	77.632	70.103	NA	73.504	68.61	72.256	55.982	48.178	76.271	NA	NA	62.319	76.847	65.657	73.201	47.895	68.785	76.396	51.724	79.558	59.259	72.284
MN241905.1_1	63.584	37.383	NA	NA	38.692	31.544	38.989	NA	NA	40.551	30.312	NA	57.353	NA	40.483	53.455	74.564	59.06	81.452	77.632	71.134	NA	73.504	68.61	72.561	55.982	48.178	76.271	50.45	NA	62.319	76.847	65.657	72.906	49.724	68.785	76.396	51.724	79.558	59.259	72.173
MN254969.1_1	63.584	36.916	NA	NA	37.669	31.544	38.989	NA	NA	39.804	30.149	NA	57.353	NA	38.863	53.455	74.564	59.06	81.452	77.368	70.103	NA	73.504	68.61	72.866	56.208	48.178	76.271	NA	NA	61.353	77.044	65.657	73.153	47.368	70.222	76.142	51.724	79.558	59.259	72.395
MN262643.1_1	64.162	37.383	NA	NA	38.42	31.544	38.989	NA	NA	40.551	30.312	NA	57.353	NA	40.374	54.182	74.314	59.06	81.452	77.632	71.134	NA	73.504	68.61	72.256	56.208	48.178	76.271	NA	NA	62.319	77.143	66.162	73.153	47.895	68.785	76.142	51.724	79.42	59.259	71.698
MN276083.1_1	98.131	92.342	81.481	NA	96.784	75.342	89.444	65.278	65.584	87.475	68.392	62.011	65.986	41.243	NA	99.635	94.264	100	100	98.433	94.845	95.938	97.436	95.259	91.692	94.17	88.235	92.09	88.136	94.048	95.169	97.34	99.024	96.259	94.737	90.997	88.684	95.467	97.241	100	91.951
MN334219.1_1	98.131	92.793	100	97.321	89.474	75.342	90	65.509	67.32	86.879	72.48	64.943	78.75	48.058	84.176	76.277	89.776	84	91.923	94.517	94.845	86.451	93.162	90.948	91.077	87.892	87.815	92.09	94.915	94.048	96.651	97.34	95.61	96.01	95.263	94.183	91.224	73.753	99.219	100	99.558
MN334220.1_1	98.131	92.793	100	97.321	89.474	75.342	90	65.509	67.32	86.879	72.48	64.943	78.75	48.058	84.176	76.277	89.776	84	91.923	94.517	94.845	86.451	93.162	90.948	91.077	87.892	87.815	92.09	94.915	94.048	96.651	97.34	95.61	96.01	95.263	94.183	91.224	73.753	99.219	100	99.558
MN335638.1_1	98.131	92.793	100	98.214	92.105	75.342	90	65.278	67.32	86.083	71.117	65.517	78.75	47.573	NA	75.912	89.776	84	91.923	94.517	94.845	85.147	96.581	90.517	91.385	87.668	88.235	92	94.915	94.048	97.129	97.34	95.61	95.262	95.263	94.044	89.607	74.016	98.698	100	99.558
MN335639.1_1	98.131	92.793	100	97.321	88.889	75.342	90	65.509	67.32	86.879	72.48	64.943	78.75	48.058	84.615	75.912	89.526	84.667	91.923	94.256	94.845	86.451	93.162	90.086	91.077	87.668	87.815	92.09	94.915	94.048	97.129	97.34	95.61	95.262	95.263	94.183	89.145	73.753	98.698	100	99.558
MN335640.1_1	99.505	NA	100	97.321	88.889	75.342	90	65.509	67.32	86.879	72.48	64.943	78.75	48.058	84.615	75.912	94.264	84.667	91.923	94.256	94.845	98.966	100	100	93.538	99.776	99.58	99.435	100	100	99.522	98.128	99.517	99.751	100	92.382	93.665	98.933	99.034	68.468	89.526
MN335919.1_1	98.131	92.342	81.481	NA	96.784	75.342	89.444	65.278	65.584	87.475	68.392	62.011	65.986	41.243	NA	99.635	94.264	100	100	98.433	94.845	95.938	97.436	95.259	91.692	94.17	88.235	92.09	88.136	94.048	95.169	97.438	99.024	96.259	94.737	90.997	88.684	95.467	97.241	100	91.951
MN335921.1_1	98.131	92.342	81.481	NA	96.784	75.342	89.444	65.278	65.584	87.475	68.392	62.011	65.986	41.243	NA	99.635	94.264	100	100	98.433	94.845	95.938	97.436	95.259	91.692	94.17	88.235	92.09	88.136	94.048	95.169	97.438	99.024	96.259	94.737	90.997	88.684	95.467	97.241	100	91.951
MN419431.1_1	63.584	37.383	NA	NA	38.692	31.544	38.989	NA	NA	40.551	30.312	NA	57.353	NA	40.483	54.182	74.314	59.06	81.452	77.632	70.103	NA	73.504	68.61	72.256	55.756	48.178	76.271	48.333	NA	62.319	77.143	66.162	72.906	47.895	71.845	88.684	95.733	97.517	68.468	89.967
MN419433.1_1	63.584	37.383	NA	NA	38.692	31.544	38.989	NA	NA	40.551	30.312	NA	57.353	NA	40.483	54.182	74.314	59.06	81.452	77.632	70.103	NA	73.504	68.61	72.256	55.756	48.178	76.271	48.333	NA	62.319	77.143	66.162	72.906	47.895	71.845	76.396	51.724	79.558	59.259	72.284
MN419434.1_1	63.584	37.383	NA	NA	38.692	31.544	38.989	NA	NA	40.551	30.312	NA	57.353	NA	40.483	54.182	74.314	59.06	81.452	77.632	70.103	NA	73.504	68.61	72.256	55.756	48.178	76.271	48.333	NA	62.319	77.143	66.162	72.906	47.895	71.845	76.396	51.724	79.558	59.259	72.284
MN419435.1_1	63.584	NA	NA	NA	38.692	31.544	38.989	NA	NA	40.354	30.312	NA	57.353	NA	40.483	53.455	74.813	59.06	81.048	77.632	70.103	NA	73.504	68.61	72.256	55.982	48.178	76.271	NA	NA	62.319	76.847	65.657	73.201	47.895	68.785	76.396	51.724	79.558	59.259	72.173
MN419436.1_1	63.584	37.383	NA	NA	38.692	31.544	38.989	NA	NA	40.551	30.312	NA	57.353	NA	40.483	54.182	74.314	59.06	81.452	77.632	70.103	NA	73.504	68.61	72.256	55.756	48.178	76.271	48.333	NA	62.319	77.143	66.162	72.906	47.895	71.845	76.396	51.724	79.558	59.259	72.284
MN419437.1_1	63.584	37.383	NA	NA	38.692	31.544	38.989	NA	NA	40.551	30.312	NA	57.353	NA	40.483	54.182	74.314	59.06	81.452	77.632	70.103	NA	73.504	68.61	72.256	55.756	48.178	76.271	48.333	NA	62.319	77.143	66.162	72.906	47.895	71.845	76.396	51.724	79.558	59.259	72.284
MN419438.1_1	63.584	37.383	NA	NA	38.692	31.544	38.989	NA	NA	40.551	30.312	NA	57.353	NA	40.483	54.182	74.065	60.563	81.452	77.632	70.103	NA	73.504	68.61	72.256	55.756	48.178	76.271	48.333	NA	62.319	77.143	66.162	72.906	47.895	71.845	76.396	51.724	79.558	59.259	72.173
MN540570.1_1	64.162	37.383	NA	NA	38.42	31.544	38.989	NA	NA	40.551	30.312	NA	57.353	NA	40.483	54.182	74.314	59.06	81.452	77.632	70.103	NA	73.504	NA	72.256	55.756	48.178	76.271	NA	NA	62.319	77.143	65.657	72.906	47.895	71.845	76.396	51.724	79.558	59.259	72.506
MN702386.1_1	63.584	36.916	NA	NA	37.669	31.544	38.989	NA	NA	39.804	30.149	NA	57.353	NA	40.921	53.818	74.564	59.06	81.452	77.368	70.103	NA	73.504	68.61	72.866	56.208	48.178	76.271	NA	NA	61.353	77.044	65.657	73.153	47.368	71.33	76.142	51.724	79.558	59.259	72.395
NC_002122.1_1	63.006	37.383	NA	NA	38.692	31.544	38.989	NA	NA	40.551	30.312	NA	57.353	NA	40.483	53.455	74.564	59.06	81.452	77.632	70.103	NA	73.504	68.61	72.561	56.208	48.178	76.271	NA	NA	62.319	77.143	65.657	73.153	46.842	70.36	76.396	51.724	79.558	59.259	72.506
NC_005014.1_1	64.162	37.383	NA	NA	38.42	31.544	38.989	NA	NA	40.551	30.312	NA	57.353	NA	40.483	54.182	74.314	59.06	81.452	77.632	70.103	NA	73.504	68.61	72.256	55.756	48.178	76.271	48.333	NA	62.319	77.143	65.657	72.66	47.895	70.222	76.396	51.724	79.558	59.259	72.284
NC_011081.1_1	63.584	37.383	NA	NA	38.692	31.544	38.989	NA	NA	40.551	30.312	NA	57.353	NA	38.695	53.455	74.564	59.06	81.452	77.632	70.103	NA	73.504	68.61	72.256	55.53	48.178	76.271	48.333	NA	62.319	77.143	65.657	72.66	47.895	70.222	76.396	51.724	79.558	59.259	72.284
NC_011419.1_1	63.584	37.383	NA	NA	38.525	31.544	38.989	NA	NA	40.551	30.595	NA	57.353	NA	39.946	NA	74.314	59.06	81.452	77.368	69.072	NA	73.504	68.778	73.171	56.433	46.964	76.836	50.833	NA	62.319	77.044	65.657	73.153	47.895	70.222	76.396	48.936	79.282	59.259	72.284
NC_011754.1_1	99.533	93.665	98.765	88.679	91.228	76.027	89.815	65.509	66.667	87.276	68.12	63.372	67.925	NA	NA	99.635	100	99.346	97.849	96.606	100	99.261	100	98.707	92.615	92.601	95.378	100	99.153	98.81	96.651	97.931	96.098	96.766	96.842	91.828	92.952	98.933	98.958	100	98.668
NC_013120.1_1	64.162	37.383	NA	70.192	38.42	31.544	38.989	NA	NA	40.551	30.312	NA	57.353	NA	40.483	53.818	74.564	59.06	81.452	77.105	69.072	NA	73.504	68.61	72.866	56.208	47.368	76.271	47.748	NA	62.319	77.044	65.657	72.772	46.842	70.222	75.888	51.989	79.696	59.259	72.395
NC_014234.1_1	64.162	37.383	NA	NA	38.42	31.544	38.989	NA	NA	40.551	30.312	NA	57.353	NA	40.483	54.182	74.314	59.06	NA	NA	NA	NA	NA	NA	NA	NA	NA	NA	NA	NA	NA	NA	NA	NA	NA	NA	NA	NA	NA	59.259	72.173
NC_014383.1_1	63.584	36.916	NA	NA	37.398	31.544	38.989	NA	NA	42.534	30.149	NA	57.353	NA	41.192	53.818	74.564	59.06	81.452	77.632	69.072	NA	73.504	68.61	72.561	56.208	48.178	76.271	47.748	NA	59.903	77.044	65.152	72.906	47.368	68.785	76.396	51.724	79.696	59.259	72.173
NC_014477.1_1	98.598	93.665	100	100	100	100	99.815	99.537	98.693	99.801	98.904	99.441	100	98.565	NA	99.635	99.501	98.684	100	99.739	100	99.188	100	99.569	99.385	99.552	99.58	99.435	100	100	100	99.901	99.517	99.751	100	96.26	100	99.733	99.586	68.468	89.416
NC_014843.1_1	100	100	97.531	100	95.614	99.315	99.444	99.537	98.693	99.801	98.904	98.883	100	98.086	97.577	94.526	100	100	98.925	99.739	100	99.483	100	99.138	93.846	95.701	97.899	99.435	100	100	99.522	98.128	99.034	99.751	100	90.897	94.305	99.2	97.786	100	99.336
NC_015965.1_1	63.006	36.916	NA	68.932	38.42	31.544	38.989	NA	NA	40.157	30.595	NA	57.353	NA	40.483	53.818	74.564	59.06	80.645	77.632	69.072	NA	72.65	69.058	72.866	56.208	47.368	75.706	48.333	NA	62.319	77.143	65.152	72.66	48.619	68.785	75.888	51.724	79.696	59.259	72.173
NC_016904.1_1	63.006	37.85	NA	NA	37.127	31.544	38.989	NA	NA	42.534	30.149	NA	57.353	NA	40.921	53.455	74.314	59.06	81.452	NA	70.103	NA	73.504	68.778	72.256	56.433	48.178	76.271	NA	NA	62.319	77.044	66.162	73.153	50.276	68.785	76.142	51.459	79.558	59.259	72.284
NC_017637.1_1	63.006	37.85	NA	NA	37.127	31.544	38.989	NA	NA	42.534	30.149	NA	57.353	NA	40.921	53.455	74.314	59.06	81.452	77.632	70.103	NA	73.504	68.778	72.256	56.433	48.178	76.271	NA	NA	62.319	77.044	66.162	73.153	50.276	68.785	76.142	51.459	79.558	59.259	72.284
NC_017642.1_1	63.006	37.383	NA	NA	37.398	31.544	38.989	NA	NA	42.534	30.149	NA	57.353	NA	39.059	53.818	74.564	59.843	81.452	77.632	70.103	NA	73.504	68.61	72.256	56.208	48.178	76.271	NA	NA	62.319	77.143	66.162	73.153	50	70.36	76.396	51.724	79.558	59.259	72.284
NC_017665.1_1	63.006	37.85	NA	NA	37.127	31.544	38.989	NA	NA	42.534	30.149	NA	57.353	NA	40.921	53.455	74.314	59.06	81.452	77.632	70.103	NA	73.504	68.778	72.256	56.433	48.178	76.271	NA	NA	62.319	77.044	66.162	73.153	50.276	68.785	76.142	51.459	79.558	59.259	72.284
NC_017718.1_1	64.162	37.383	NA	NA	38.42	31.544	38.989	NA	NA	40.551	30.312	NA	57.353	NA	40.483	54.182	74.314	59.06	81.452	77.632	70.103	NA	73.504	68.778	72.256	55.53	48.178	76.271	47.748	NA	62.319	77.044	65.657	73.153	47.895	71.25	76.142	51.724	79.42	58.333	72.506
NC_018659.1_1	63.584	36.916	NA	NA	37.398	31.544	38.989	NA	NA	42.534	30.149	NA	57.353	NA	41.192	53.818	74.564	59.06	81.452	77.632	69.072	NA	73.504	68.61	72.561	56.208	48.178	76.271	47.748	NA	59.903	77.044	65.152	72.906	47.368	68.785	76.396	51.724	79.696	59.259	72.173
NC_018995.1_1	100	100	100	100	100	100	100	100	100	100	100	100	100	100	99.78	100	100	100	100	99.739	100	100	100	100	99.692	100	100	100	100	100	100	99.901	99.034	99.751	100	92.382	91.055	99.2	99.74	100	99.447
NC_019043.1_1	64.162	37.383	NA	NA	38.42	31.544	38.989	NA	NA	40.551	30.312	NA	57.353	NA	40.483	53.455	74.564	59.06	81.452	77.632	70.103	NA	73.504	68.61	72.256	55.982	48.178	76.271	NA	NA	62.319	76.847	65.657	73.201	48.421	68.785	76.396	51.724	79.558	59.259	72.284
NC_019044.1_1	63.006	37.383	NA	NA	37.398	31.544	38.989	NA	NA	42.534	30.149	NA	57.353	NA	40.921	53.818	74.564	59.843	81.452	77.632	70.103	NA	73.504	68.61	72.256	56.208	48.178	76.271	NA	NA	62.319	77.143	66.162	73.153	50	70.36	76.396	51.724	79.558	59.259	72.284
NC_019061.1_1	63.584	36.916	NA	NA	37.772	31.544	39.709	NA	NA	39.804	30.149	NA	57.353	NA	40.921	53.818	74.564	59.06	81.452	77.368	70.103	NA	73.504	68.61	72.561	56.208	48.178	76.271	NA	NA	62.319	77.143	NA	73.153	47.368	70.36	76.396	51.459	NA	59.259	72.284
NC_019097.1_1	63.006	37.383	NA	NA	38.42	31.544	38.989	NA	NA	40.551	30.312	NA	57.353	NA	40.214	53.455	74.564	59.06	81.452	77.368	70.103	NA	73.504	68.61	72.561	55.756	48.178	76.271	NA	NA	62.319	77.143	66.162	73.153	47.895	68.646	76.142	48.936	79.42	59.259	71.539
NC_019099.1_1	63.006	37.383	NA	NA	38.692	31.544	38.989	NA	NA	40.551	30.312	NA	57.353	NA	40.483	53.455	74.564	59.06	81.452	77.632	70.103	NA	73.504	68.61	72.561	56.208	48.178	76.271	NA	NA	62.319	77.143	65.657	73.153	46.842	70.36	76.396	51.724	79.558	59.259	72.506
NC_019104.1_1	63.584	37.383	NA	NA	38.692	31.544	38.989	NA	NA	40.551	30.312	NA	57.353	NA	40.483	53.455	74.564	59.06	81.452	77.632	70.103	NA	73.504	68.61	72.256	55.982	48.178	76.271	NA	NA	62.319	76.847	65.657	73.201	47.895	68.785	76.396	51.724	79.558	59.259	72.395
NC_019111.1_1	63.584	37.383	NA	NA	38.692	31.544	38.989	NA	NA	40.551	30.312	NA	57.353	NA	40.483	53.455	74.564	59.06	81.452	77.632	70.103	NA	73.504	68.61	72.256	55.982	48.178	76.271	NA	NA	62.319	76.847	65.657	73.201	47.895	68.785	76.396	51.724	79.558	59.259	72.284
NC_019123.1_1	64.162	37.383	NA	NA	38.42	31.544	38.989	NA	NA	40.551	30.312	NA	57.353	NA	39.84	54.182	74.314	59.06	81.452	77.632	70.103	NA	73.504	68.778	72.256	55.53	48.178	76.271	47.748	NA	62.319	77.143	66.162	72.906	47.895	71.25	76.142	51.724	79.558	58.333	72.506
NC_019131.1_1	63.584	37.383	NA	NA	38.692	31.544	38.989	NA	NA	40.551	30.312	NA	57.353	NA	40.483	53.455	74.564	59.06	81.452	77.632	71.134	NA	73.504	69.058	72.561	55.756	48.178	76.271	NA	NA	62.319	77.143	65.657	72.906	47.895	71.845	76.396	51.724	79.558	59.259	72.395
NC_020991.1_1	64.162	37.383	NA	70.192	38.42	31.544	38.989	NA	NA	40.551	30.312	NA	57.353	NA	40.483	53.818	74.564	59.06	81.452	77.105	69.072	NA	73.504	68.61	72.866	56.208	47.368	76.271	47.748	NA	62.319	77.044	65.657	72.772	46.842	70.222	75.888	51.989	79.696	59.259	72.395
NC_021811.1_1	64.162	37.383	NA	NA	38.42	31.544	38.989	NA	NA	40.551	30.312	NA	57.353	NA	40.483	54.182	74.314	59.06	81.452	77.632	70.103	NA	73.504	68.778	72.256	55.53	48.178	76.271	47.748	NA	62.319	77.143	66.162	72.906	47.895	71.25	76.142	51.724	79.558	58.333	72.506
NC_021813.2_1	64.162	37.383	NA	NA	38.42	31.544	38.989	NA	NA	40.551	29.167	NA	57.353	NA	40.483	54.182	74.314	59.06	81.452	77.632	70.103	NA	73.504	68.778	72.256	55.53	48.178	76.271	47.748	NA	62.319	77.143	66.162	72.906	47.895	71.25	76.142	51.724	79.558	58.333	72.506
NC_022267.1_1	64.162	37.383	NA	NA	37.398	31.544	38.989	NA	NA	39.804	30.149	NA	57.353	NA	40.65	54.182	74.314	59.06	81.452	77.632	70.103	NA	73.504	64.159	72.561	56.208	48.178	76.271	NA	NA	62.319	76.946	65.657	72.66	50.575	70.36	76.396	51.323	79.558	59.259	72.173
NC_022742.1_1	63.584	36.916	NA	NA	37.398	31.544	38.989	NA	NA	42.534	30.149	NA	57.353	NA	41.192	53.818	74.564	59.06	81.452	77.632	69.072	NA	73.504	68.61	72.561	56.208	48.178	76.271	47.748	NA	59.903	77.044	65.152	72.906	47.368	68.785	76.396	51.724	79.696	59.259	72.173
NC_022992.1_1	98.131	92.793	100	97.321	89.474	75.342	90	65.509	67.32	86.879	72.48	64.943	78.75	48.058	84.176	76.277	89.776	84	91.923	94.517	94.845	86.451	93.162	90.948	91.077	87.892	87.815	92.09	94.915	94.048	96.651	97.34	95.61	96.01	93.684	94.183	89.607	73.753	99.219	100	99.558
NC_022996.1_1	98.131	92.793	100	97.321	89.474	75.342	90	65.509	67.32	86.879	72.48	64.943	78.75	48.058	84.176	76.277	89.776	56	91.923	94.517	94.845	86.451	93.162	90.948	91.077	87.892	87.815	92.09	94.915	94.048	96.651	97.34	95.61	96.01	93.684	94.183	89.607	73.753	99.219	100	99.558
NC_023275.1_1	64.162	37.383	NA	NA	38.42	31.544	38.989	NA	NA	40.551	30.312	NA	57.353	NA	40.483	54.182	74.314	59.06	81.452	77.632	70.103	NA	73.504	68.61	72.256	55.756	48.178	75.706	48.333	NA	62.802	77.143	66.162	73.153	50	70.36	76.396	51.724	79.558	59.259	72.395
NC_023276.1_1	64.162	37.383	NA	NA	38.42	31.544	38.989	NA	NA	40.551	30.312	NA	57.353	NA	40.483	54.182	74.314	59.06	81.452	77.632	70.103	NA	73.504	68.61	72.256	55.756	48.178	75.706	48.333	NA	62.802	77.143	66.162	73.153	50	70.36	76.396	51.724	79.558	59.259	72.395
NC_023326.1_1	64.162	37.383	NA	NA	38.42	31.544	38.989	NA	NA	40.551	30.312	NA	57.353	NA	40.483	54.182	74.314	NA	NA	NA	NA	NA	NA	NA	NA	NA	NA	NA	NA	NA	NA	NA	66.162	72.906	47.895	68.785	76.142	51.724	79.42	59.259	71.698
NC_023329.1_1	63.584	37.383	NA	NA	38.692	31.544	38.989	NA	NA	40.551	30.312	NA	57.353	NA	40.483	54.182	74.314	59.06	81.452	77.632	70.103	NA	73.504	68.61	72.256	55.756	48.178	76.271	48.333	NA	62.319	77.143	66.162	72.906	47.895	71.706	76.396	51.724	79.558	59.259	72.284
NC_023899.1_1	63.584	37.383	NA	NA	38.692	31.544	38.989	NA	NA	40.551	30.312	NA	57.353	NA	40.483	54.182	74.314	59.06	81.452	77.632	70.103	NA	73.504	68.61	72.256	55.756	48.178	76.271	48.333	NA	62.319	77.143	66.162	72.906	47.895	71.706	76.396	51.724	79.558	59.259	72.284
NC_023900.2_1	63.584	37.383	NA	NA	38.692	31.544	38.989	NA	NA	40.551	30.312	NA	57.353	NA	40.483	53.455	74.564	59.06	81.452	77.632	70.103	NA	73.504	68.61	72.256	55.982	48.178	76.271	NA	NA	62.319	77.044	66.162	73.153	50	70.36	76.396	51.724	79.558	59.259	72.284
NC_024955.2_1	63.584	37.383	NA	NA	38.692	31.544	38.989	NA	NA	40.551	30.312	NA	57.353	NA	40.483	53.455	74.564	59.06	81.452	77.632	70.103	NA	73.504	68.61	72.256	55.756	48.178	76.271	48.333	NA	62.319	77.143	65.657	72.66	47.895	70.222	76.396	51.724	79.558	59.259	72.284
NC_024975.1_1	64.162	37.383	NA	NA	38.42	31.544	38.989	NA	NA	40.551	30.312	NA	57.353	NA	40.214	54.182	74.314	59.06	81.452	77.632	70.103	NA	73.504	68.61	72.256	55.756	48.178	76.271	48.333	NA	62.319	77.143	66.162	72.906	47.895	71.845	76.396	51.724	79.558	59.259	72.284
NC_024976.1_1	63.006	37.383	NA	NA	37.398	31.544	38.989	NA	NA	42.534	30.149	NA	57.353	NA	40.921	53.455	74.564	59.06	81.452	77.632	71.134	NA	73.504	69.058	72.561	55.756	48.178	76.271	NA	NA	62.319	77.143	65.657	72.906	47.895	71.845	76.396	51.724	79.42	59.259	72.173
NC_024977.1_1	63.006	37.383	NA	70.192	38.692	31.544	38.989	NA	NA	40.551	30.312	NA	57.353	NA	40.483	54.182	74.314	59.06	81.452	77.632	69.072	NA	73.504	68.61	72.561	56.208	48.178	76.271	47.748	NA	59.903	77.044	66.162	72.906	47.895	68.37	75.888	51.724	79.696	59.259	72.284
NC_024978.1_1	63.584	37.383	NA	NA	38.692	31.544	38.989	NA	NA	40.354	30.312	NA	57.353	NA	40.483	53.455	74.564	59.06	81.048	77.632	70.103	NA	73.504	68.61	72.256	55.982	48.178	76.271	NA	NA	62.319	76.847	65.657	73.201	47.895	68.785	76.396	51.724	79.558	59.259	72.173
NC_024979.1_1	63.584	37.383	NA	NA	38.692	31.544	38.989	NA	NA	40.551	30.312	NA	57.353	NA	40.483	54.182	74.314	59.06	81.452	77.632	70.103	NA	73.504	68.61	72.256	55.756	48.178	76.271	48.333	NA	62.319	77.143	66.162	NA	NA	NA	76.396	51.724	79.558	59.259	72.284
NC_024980.1_1	63.584	37.383	NA	NA	NA	31.544	38.989	NA	NA	40.354	30.312	NA	57.353	NA	40.483	53.455	74.813	59.06	81.048	77.632	70.103	NA	NA	NA	NA	NA	NA	76.271	NA	NA	62.319	76.847	65.657	73.201	47.895	68.785	76.396	51.724	79.558	59.259	NA
NC_025138.1_1	98.131	92.793	100	98.214	92.105	75.342	90	65.278	67.32	86.083	71.117	65.517	78.75	47.573	NA	75.912	89.776	84	91.923	94.517	94.845	85.147	96.581	90.517	91.385	87.668	88.235	92	94.915	94.048	97.129	97.34	95.61	95.262	95.263	94.044	89.607	74.016	98.698	100	99.558
NC_025140.1_1	63.584	37.383	NA	70.192	37.772	31.544	38.989	NA	NA	42.534	30.149	NA	57.353	NA	40.921	53.455	74.314	58.389	81.452	77.632	70.103	NA	73.504	68.61	72.561	55.982	48.178	76.271	NA	NA	62.319	77.044	65.657	73.153	46.842	70.222	75.888	51.989	79.696	59.259	72.395
NC_025142.1_1	63.584	37.383	NA	NA	38.692	31.544	38.989	NA	NA	40.551	30.312	NA	57.353	NA	40.483	54.182	74.314	59.06	81.452	77.632	70.103	NA	73.504	68.61	72.256	55.756	48.178	76.271	48.333	NA	62.319	77.143	66.162	72.906	47.895	71.845	76.396	51.724	79.558	59.259	72.284
NC_025143.1_1	63.584	37.383	NA	NA	38.692	31.544	38.989	NA	NA	40.551	30.312	NA	57.353	NA	38.695	54.182	74.314	59.06	81.452	77.632	70.103	NA	73.504	68.61	72.256	55.756	48.178	76.271	48.333	NA	62.319	77.143	66.162	72.906	47.895	71.845	76.396	51.724	79.558	59.259	72.284
NC_025144.1_1	63.584	NA	NA	NA	38.692	31.544	38.989	NA	NA	40.551	30.312	NA	57.353	NA	40.483	54.182	74.314	59.06	81.452	77.632	70.103	NA	73.504	68.61	72.256	55.756	48.178	76.271	48.333	NA	62.319	77.143	66.162	72.906	47.895	71.845	76.396	51.724	79.558	59.259	72.284
NC_025145.1_1	98.131	92.793	100	97.321	88.889	75.342	90	65.509	67.32	86.879	72.48	64.943	78.75	48.058	84.615	75.912	89.277	84.667	91.923	94.256	94.845	86.451	93.162	90.086	91.385	87.668	87.815	92	94.915	94.048	97.129	97.34	96.098	95.262	95.263	97.091	94.495	98.933	98.621	70.27	89.967
NC_025147.1_1	63.584	37.383	NA	NA	38.692	31.544	38.989	NA	NA	40.551	30.312	NA	57.353	NA	40.483	53.455	74.564	59.06	81.452	77.632	70.103	NA	73.504	68.161	72.561	56.208	48.178	76.271	NA	NA	62.319	77.143	65.657	73.153	47.368	70.36	76.396	51.724	79.391	59.259	72.173
NC_025176.1_1	63.584	37.383	NA	NA	NA	31.544	38.989	NA	NA	40.551	30.312	NA	57.353	NA	40.483	54.182	74.314	59.06	81.452	77.632	70.103	NA	73.504	68.61	72.256	55.756	48.178	76.271	48.333	NA	62.319	77.143	66.162	72.906	47.895	71.845	76.396	51.724	79.558	59.259	72.284
NC_025180.1_1	63.006	37.383	NA	NA	37.398	31.544	38.989	NA	NA	42.534	30.149	NA	57.353	NA	40.921	53.455	74.564	59.06	81.452	77.632	71.134	NA	73.504	69.058	72.561	55.756	48.178	76.271	NA	NA	62.319	77.143	65.657	72.906	47.895	71.845	76.396	51.724	79.42	59.259	72.173
NC_025198.1_1	64.162	37.383	NA	NA	38.42	31.544	38.989	NA	NA	40.551	30.312	NA	57.353	NA	40.483	54.182	74.314	59.06	81.452	77.632	70.103	NA	73.504	68.778	72.256	55.53	48.178	76.271	47.748	NA	62.319	77.044	66.162	73.153	50	71.25	76.396	51.724	79.558	59.259	72.284
NC_032099.1_1	99.451	93.665	100	100	100	100	100	99.769	100	99.801	NA	100	100	100	100	100	100	100	100	100	100	99.631	100	100	99.692	99.776	99.58	100	100	100	100	100	99.034	99.751	100	92.382	93.439	98.933	99.172	68.468	89.526
NC_032100.1_1	63.584	37.383	NA	NA	37.772	31.544	38.989	NA	NA	42.534	30.149	NA	57.353	NA	40.921	53.455	74.314	58.389	81.452	77.632	70.103	NA	73.504	68.61	72.561	55.982	48.178	76.271	NA	NA	62.319	77.044	65.657	72.906	47.895	71.845	76.396	51.459	79.558	59.259	72.093
NZ_AP017613.1_1	98.131	92.793	100	98.214	92.105	75.342	90	65.278	67.32	86.083	71.117	65.517	78.75	47.573	NA	75.547	89.776	84	91.923	94.517	94.845	85.147	96.581	90.517	91.385	87.668	88.235	92	94.915	94.048	97.129	97.34	95.61	95.262	95.263	94.044	89.376	74.016	98.698	100	99.558
NZ_AP018797.1_1	98.131	92.793	100	98.214	92.105	75.342	90	65.278	67.32	86.083	71.117	65.517	78.75	47.573	84.835	75.912	89.776	84	91.923	94.517	94.845	85.147	96.581	90.517	91.385	87.668	88.235	92	94.915	94.048	97.129	97.34	95.61	95.262	95.263	94.044	89.607	74.016	98.698	100	99.558
NZ_AP018803.1_1	98.131	92.793	100	98.214	92.105	75.342	90	65.278	67.32	86.083	71.117	65.517	78.75	47.573	83.669	75.912	89.776	84	91.923	94.517	94.845	85.074	96.581	90.517	91.385	87.668	88.235	92	94.915	94.048	97.129	97.34	95.61	95.262	95.263	94.044	89.607	74.016	98.698	100	99.558
NZ_AP019190.1_1	NA	37.383	NA	70.192	37.398	31.544	38.989	NA	NA	42.534	30.149	NA	57.353	NA	40.921	53.455	74.314	NA	NA	NA	NA	NA	NA	NA	NA	NA	NA	NA	NA	NA	NA	NA	NA	NA	NA	68.581	76.142	49.33	79.558	59.259	72.173
NZ_AP019762.1_1	98.131	92.793	100	98.214	92.105	75.342	90	65.278	67.32	86.083	71.117	65.517	78.75	47.573	84.835	75.912	89.776	84	91.923	94.517	94.845	85.147	96.581	90.517	91.385	87.668	88.235	92	94.915	94.048	97.129	97.34	95.61	95.262	95.263	94.044	89.607	74.016	98.698	100	99.558
NZ_CP006641.1_1	63.584	37.383	NA	NA	38.692	31.544	38.989	NA	NA	40.551	30.312	NA	57.353	NA	40.483	54.182	74.314	59.06	81.452	77.632	70.103	NA	73.504	68.61	72.256	55.756	48.178	76.271	48.333	NA	62.319	77.492	66.162	72.906	47.895	71.706	76.396	51.724	79.558	59.259	72.284
NZ_CP009052.1_1	98.598	93.665	100	100	100	100	99.815	99.537	98.693	99.801	98.904	99.441	100	98.565	99.78	99.635	99.501	100	100	99.739	100	99.188	100	99.569	99.385	99.552	99.58	99.435	99.153	100	100	100	99.517	99.751	100	96.26	97.936	99.733	99.586	68.468	89.416
NZ_CP009566.1_1	64.162	37.383	NA	NA	38.42	31.544	38.989	NA	NA	40.551	30.312	NA	57.353	NA	40.483	54.182	74.314	59.06	81.452	77.632	70.103	NA	73.504	68.61	72.256	55.756	48.178	76.271	NA	NA	62.319	77.143	65.657	72.906	47.895	71.845	76.396	51.724	79.558	59.259	72.506
NZ_CP010130.1_1	63.584	37.383	NA	NA	38.692	31.544	38.989	NA	NA	40.551	30.312	NA	57.353	NA	40.483	53.455	74.564	59.06	81.452	77.632	71.134	NA	73.504	68.61	72.561	55.982	48.178	76.271	50.45	NA	62.319	77.143	65.657	72.66	47.895	68.646	76.396	51.724	79.558	59.259	72.173
NZ_CP010142.1_1	64.162	37.383	NA	70.192	38.42	31.544	38.989	NA	NA	40.551	30.312	NA	57.353	NA	40.483	53.818	74.564	59.06	81.452	77.105	69.072	NA	73.504	68.61	72.866	56.208	47.368	76.271	47.748	NA	62.319	77.044	65.657	72.772	46.842	70.222	75.888	51.989	79.696	59.259	72.395
NZ_CP010233.1_1	64.162	37.383	NA	NA	38.42	31.544	38.989	NA	NA	40.551	30.312	NA	57.353	NA	40.483	53.455	74.564	59.06	81.452	77.632	70.103	NA	73.504	68.61	72.256	55.982	48.178	76.271	NA	NA	62.319	76.847	65.657	73.201	47.895	68.785	76.396	51.724	79.558	59.259	72.284
NZ_CP010317.1_1	63.006	37.383	NA	NA	37.398	31.544	38.989	NA	NA	43.213	30.028	NA	57.353	NA	NA	NA	NA	59.06	81.452	77.632	70.103	NA	73.504	68.61	72.256	55.982	48.178	76.271	NA	NA	62.319	76.847	66.162	73.153	50	70.36	76.396	51.724	79.558	59.259	72.284
NZ_CP012627.1_1	64.162	37.383	NA	NA	38.42	31.544	38.989	NA	NA	40.551	30.312	NA	57.353	NA	40.483	53.818	74.564	59.06	81.452	77.632	70.103	NA	73.504	68.61	72.256	55.53	48.178	76.271	47.748	NA	59.42	77.044	65.657	72.66	47.895	71.845	76.142	51.724	79.558	58.333	72.395
NZ_CP012835.1_1	63.006	37.383	NA	NA	38.692	31.544	38.989	NA	NA	NA	NA	NA	NA	NA	NA	NA	NA	NA	NA	NA	NA	NA	NA	NA	NA	NA	NA	NA	NA	NA	NA	NA	NA	NA	NA	NA	76.396	51.989	NA	60.185	71.587
NZ_CP012923.1_1	64.162	37.383	NA	NA	38.42	31.544	38.989	NA	NA	40.551	30.312	NA	57.353	NA	40.483	53.455	74.564	59.06	81.452	77.632	70.103	NA	73.504	68.61	72.256	55.982	48.178	76.271	NA	NA	62.319	76.946	65.657	73.153	46.842	70.36	76.396	51.724	79.696	59.259	72.284
NZ_CP012929.1_1	64.162	37.383	NA	NA	38.42	31.544	38.989	NA	NA	40.551	30.312	NA	57.353	NA	40.483	53.455	74.564	59.06	81.452	77.632	70.103	NA	73.504	68.61	72.256	55.982	48.178	76.271	NA	NA	62.319	76.847	65.657	73.153	46.842	70.36	76.396	51.724	79.696	58.333	72.284
NZ_CP012936.1_1	64.162	37.383	NA	NA	38.42	31.544	38.989	NA	NA	40.551	30.312	NA	57.353	NA	40.483	53.455	74.564	59.06	81.452	77.632	70.103	NA	73.504	68.61	72.256	55.982	48.178	76.271	NA	NA	62.319	76.946	65.657	73.153	46.842	70.36	76.396	51.724	79.696	59.259	72.284
NZ_CP013024.1_1	98.131	92.793	100	98.214	92.105	75.342	90	65.278	67.32	85.885	71.117	65.517	78.75	47.573	84.835	75.912	89.776	84	91.923	94.517	94.845	85.147	96.581	90.517	91.385	87.668	88.235	92	94.915	94.048	97.129	97.34	95.61	95.262	95.263	94.044	89.607	74.016	98.698	100	99.558
NZ_CP013193.1_1	64.162	37.383	NA	NA	NA	31.544	38.989	NA	NA	40.551	30.312	NA	57.353	NA	40.483	54.182	74.314	NA	NA	NA	NA	NA	NA	NA	NA	NA	45.607	NA	NA	NA	NA	NA	NA	NA	NA	NA	NA	NA	NA	NA	NA
NZ_CP013224.1_1	64.162	37.383	NA	NA	38.42	31.544	38.989	NA	NA	40.551	30.312	NA	57.353	NA	40.214	54.182	74.314	59.06	81.452	77.632	70.103	NA	73.504	68.778	72.256	55.53	48.178	76.271	47.748	NA	62.319	77.143	66.162	72.906	47.895	71.25	76.142	51.724	79.558	58.333	72.506
NZ_CP014622.1_1	63.006	37.383	NA	NA	38.965	31.544	38.989	NA	NA	40.551	30.312	NA	57.353	NA	40.483	53.455	74.564	59.06	81.452	76.842	70.103	NA	73.504	68.61	72.561	55.982	47.773	76.271	NA	NA	62.319	77.044	65.657	73.153	47.895	68.646	76.396	51.194	79.42	59.259	72.093
NZ_CP014662.1_1	64.162	37.383	NA	NA	38.42	31.544	38.989	NA	NA	40.551	30.312	NA	57.353	NA	40.483	54.182	74.314	59.06	81.452	77.632	70.103	NA	73.504	68.778	72.256	55.53	48.178	76.271	47.748	NA	62.319	77.143	66.162	72.66	47.895	71.25	76.142	51.724	79.558	58.333	72.506
NZ_CP014972.2_1	64.162	37.383	NA	NA	38.42	31.544	38.989	NA	NA	40.354	30.312	NA	57.353	NA	40.483	53.818	74.564	59.06	81.452	77.368	69.072	NA	73.504	68.61	72.561	56.433	48.571	76.271	NA	NA	62.319	76.847	66.162	73.153	50	70.36	76.396	52.255	79.144	59.259	71.982
NZ_CP015141.1_1	100	100	100	100	99.708	100	99.815	99.769	100	99.801	100	100	100	100	99.78	100	100	100	100	100	100	99.631	100	100	99.385	99.321	99.58	99.435	100	100	99.522	100	99.517	99.751	100	100	90.724	99.2	99.609	100	99.004
NZ_CP015161.1_1	63.006	37.383	NA	NA	38.147	31.544	38.989	NA	NA	39.804	30.448	NA	57.353	NA	NA	53.818	74.564	59.06	81.452	77.632	69.072	NA	72.65	68.61	72.561	56.433	48.571	76.271	48.333	NA	62.319	76.552	66.162	72.906	46.316	71.607	76.142	51.989	79.558	59.259	72.173
NZ_CP015916.1_1	63.584	37.383	NA	NA	38.692	31.544	38.989	NA	NA	40.551	30.312	NA	57.353	NA	40.483	53.455	74.564	59.06	81.452	77.632	70.103	NA	73.504	68.61	72.866	56.208	47.561	76.271	NA	NA	62.319	76.847	66.162	73.153	50	70.36	76.396	51.724	79.558	59.259	72.284
NZ_CP015996.1_1	64.162	37.383	NA	NA	NA	31.544	38.989	NA	NA	40.551	30.312	NA	57.353	NA	40.483	NA	74.314	59.06	81.048	77.632	70.103	NA	73.504	68.778	72.256	55.53	48.178	76.271	47.748	NA	62.319	77.143	66.162	72.906	47.895	71.25	76.142	51.724	79.558	58.333	72.506
NZ_CP016387.1_1	63.584	37.383	NA	NA	37.398	31.544	38.989	NA	NA	42.534	30.149	NA	57.353	NA	40.921	53.091	74.314	58.389	81.452	77.632	70.103	NA	73.504	68.61	72.256	56.208	48.178	76.271	NA	NA	59.903	76.847	65.657	73.153	47.895	71.845	76.142	51.724	79.42	59.259	71.872
NZ_CP016516.1_1	64.162	37.383	NA	NA	38.42	31.544	38.989	NA	NA	40.551	30.312	NA	57.353	NA	40.483	53.455	74.564	59.06	81.452	77.632	70.103	NA	73.504	68.61	72.256	55.982	48.178	76.271	NA	NA	62.319	76.946	65.657	73.153	46.842	70.36	76.396	51.724	79.696	59.259	72.284
NZ_CP016520.1_1	63.006	37.383	NA	NA	37.398	31.544	38.989	NA	NA	42.534	30.149	NA	57.353	NA	40.921	53.455	74.564	59.06	81.452	77.632	71.134	NA	73.504	69.058	72.561	55.756	48.178	76.271	NA	NA	62.319	77.044	65.657	72.906	47.895	71.845	76.396	51.724	79.42	59.259	72.173
NZ_CP016522.1_1	64.162	37.383	NA	NA	38.42	31.544	38.989	NA	NA	40.551	30.312	NA	57.353	NA	40.483	53.455	74.564	59.06	81.452	77.632	70.103	NA	73.504	68.61	72.256	55.982	48.178	76.271	NA	NA	62.319	76.946	65.657	73.153	46.842	70.36	76.396	51.724	79.696	59.259	72.284
NZ_CP016533.1_1	64.162	37.383	NA	NA	38.42	31.544	38.989	NA	NA	40.551	30.312	NA	57.353	NA	40.483	54.182	74.314	59.06	81.452	77.632	70.103	NA	73.504	68.778	72.256	55.53	48.178	76.271	47.748	NA	62.319	77.143	66.162	72.906	47.895	71.25	76.396	51.724	79.558	59.259	72.506
NZ_CP016548.1_1	98.131	89.64	81.481	NA	95.614	75.342	89.444	64.815	64.935	87.475	68.665	64.557	NA	NA	NA	NA	NA	NA	NA	NA	NA	NA	NA	NA	NA	NA	NA	NA	NA	NA	NA	97.34	99.024	98.753	95.263	94.321	88.47	73.368	96.966	100	93.275
NZ_CP016568.1_1	64.162	37.383	NA	NA	38.42	31.544	38.989	NA	NA	40.551	30.312	NA	57.353	NA	40.483	53.455	74.564	59.06	81.452	77.632	70.103	NA	73.504	68.61	72.256	55.982	48.178	76.271	NA	NA	62.319	76.946	65.657	73.153	46.842	70.36	76.396	51.724	79.696	59.259	72.284
NZ_CP016572.1_1	64.162	37.383	NA	NA	38.42	31.544	38.989	NA	NA	40.551	30.312	NA	57.353	NA	40.483	53.455	74.564	59.06	81.452	77.632	70.103	NA	73.504	68.61	72.256	55.982	48.178	76.271	NA	NA	62.319	76.946	65.657	73.153	46.842	70.36	76.396	51.724	79.696	59.259	72.284
NZ_CP016865.1_1	64.162	37.383	NA	NA	38.42	31.544	39.458	NA	NA	40.551	30.312	NA	57.353	NA	38.263	53.455	74.564	59.06	81.452	77.632	69.072	NA	73.504	68.61	72.256	55.982	48.178	76.271	47.748	NA	62.319	77.143	66.162	72.906	47.895	70.36	76.396	51.724	79.696	59.259	72.284
NZ_CP018104.1_1	64.162	37.383	NA	NA	38.42	31.544	38.989	NA	NA	40.551	30.312	NA	57.353	NA	40.483	53.455	74.564	59.06	81.452	77.632	70.103	NA	73.504	68.61	72.256	55.982	48.178	76.271	NA	NA	62.319	76.847	65.657	73.153	46.842	70.222	76.396	51.724	79.696	59.259	72.284
NZ_CP018116.1_1	64.162	37.383	NA	NA	38.42	31.544	38.989	NA	NA	40.551	30.312	NA	57.353	NA	40.483	53.455	74.564	59.06	81.452	77.632	70.103	NA	73.504	68.61	72.256	55.982	48.178	76.271	NA	NA	62.319	76.847	65.657	73.153	46.842	70.222	76.396	51.724	79.696	59.259	72.284
NZ_CP018122.1_1	64.162	37.383	NA	NA	38.42	31.544	38.989	NA	NA	40.551	30.312	NA	57.353	NA	40.483	53.455	74.564	59.06	81.452	77.632	70.103	NA	73.504	68.61	72.256	55.982	48.178	76.271	NA	NA	62.319	76.847	65.657	73.153	46.842	70.222	76.396	51.724	79.696	59.259	72.284
NZ_CP018625.1_1	64.162	37.383	NA	NA	NA	31.544	38.989	NA	NA	40.551	30.312	NA	51.553	NA	40.483	54.182	74.314	59.06	81.452	77.632	70.103	NA	73.504	68.778	72.256	55.53	48.178	76.271	47.748	NA	62.319	77.143	66.162	72.906	47.895	71.25	76.142	51.724	79.558	58.333	72.506
NZ_CP018638.1_1	63.584	36.916	NA	NA	37.669	31.544	38.989	NA	NA	39.804	30.149	NA	57.353	NA	41.192	53.818	74.314	59.06	81.452	77.632	69.072	NA	73.504	68.61	72.561	56.208	48.361	76.271	47.748	NA	59.903	77.044	66.162	72.906	47.368	68.785	76.396	51.989	79.558	59.259	72.395
NZ_CP018946.1_1	63.584	37.85	NA	70.192	37.127	31.544	38.989	NA	NA	39.804	30.149	NA	57.353	NA	40.921	53.455	74.564	59.06	81.452	77.632	69.072	NA	73.504	68.61	72.866	56.208	47.368	76.271	48.649	NA	62.319	77.143	65.152	73.153	47.895	71.845	76.142	51.724	79.558	59.259	72.395
NZ_CP018975.1_1	64.162	37.383	NA	70.192	38.42	31.544	38.989	NA	NA	40.551	30.312	NA	57.353	NA	40.483	53.818	74.564	59.06	81.452	77.105	69.072	NA	73.504	68.61	72.866	56.208	47.368	76.271	47.748	NA	62.319	77.044	65.657	72.772	46.842	70.222	75.888	51.989	79.696	59.259	72.395
NZ_CP018993.1_1	63.584	36.916	NA	NA	37.772	31.544	38.989	NA	NA	39.804	30.149	NA	57.353	NA	40.921	NA	74.564	59.06	81.452	77.368	70.103	NA	73.504	68.61	72.561	56.208	48.178	76.271	NA	NA	61.353	77.044	65.657	73.153	47.368	71.33	76.142	51.724	79.558	59.259	72.395
NZ_CP019011.1_1	100	99.548	100	100	99.708	100	99.815	99.769	100	99.801	100	100	100	99.522	100	100	100	100	100	100	100	99.631	100	100	99.385	99.321	99.58	99.435	100	100	100	100	99.517	99.751	100	96.26	95.759	98.933	99.609	NA	NA
NZ_CP019173.1_1	63.584	36.916	NA	NA	37.669	31.544	38.989	NA	NA	39.804	30.149	NA	57.353	NA	41.192	53.455	74.813	59.06	81.048	77.632	69.072	NA	73.504	69.058	72.866	56.208	48.178	76.271	NA	NA	59.903	77.143	66.162	72.906	47.895	71.845	76.396	51.724	79.558	59.259	72.173
NZ_CP019205.1_1	63.584	36.916	NA	NA	37.669	31.544	38.989	NA	NA	39.804	30.149	NA	57.353	NA	41.192	53.455	74.813	59.06	81.048	77.632	69.072	NA	73.504	69.058	72.866	56.208	48.178	76.271	NA	NA	59.903	77.143	66.162	72.906	47.895	71.845	76.396	51.724	NA	59.259	72.173
NZ_CP019207.1_1	63.584	36.916	NA	NA	37.669	31.544	38.989	NA	NA	39.804	30.149	NA	57.353	NA	41.192	53.455	74.813	59.06	81.048	77.632	69.072	NA	73.504	69.058	72.866	56.208	48.178	76.271	NA	NA	59.903	77.143	66.162	72.906	47.895	71.845	76.396	51.724	NA	59.259	72.173
NZ_CP019215.2_1	63.584	36.916	NA	NA	37.669	31.544	38.989	NA	NA	39.804	30.149	NA	57.353	NA	40.921	53.818	74.564	59.06	81.452	77.368	70.103	NA	73.504	68.61	72.866	56.208	48.178	76.271	NA	NA	61.353	77.241	65.657	73.153	47.368	70.36	75.888	51.724	79.558	59.259	72.395
NZ_CP019249.1_1	63.006	37.383	NA	NA	37.398	31.544	38.989	NA	NA	43.213	30.028	NA	57.353	NA	39.642	53.455	74.564	59.06	81.452	77.632	70.103	NA	70.085	45	NA	NA	NA	63.218	NA	NA	NA	NA	NA	NA	NA	NA	NA	NA	NA	NA	NA
NZ_CP019252.1_1	63.584	37.383	NA	NA	38.692	31.544	38.989	NA	NA	40.551	30.312	NA	57.353	NA	40.483	54.182	74.314	59.06	81.452	77.632	70.103	NA	73.504	68.61	72.256	55.756	48.178	76.271	48.333	NA	62.319	77.143	66.162	72.906	47.895	71.706	76.396	51.724	79.558	59.259	72.284
NZ_CP019253.1_1	98.131	92.342	81.481	NA	96.784	75.342	89.444	64.815	65.584	87.674	68.392	62.011	65.986	NA	NA	99.635	94.264	100	100	98.433	94.845	95.199	98.291	95.69	95.385	NA	89.916	91.525	88.983	94.048	96.172	97.438	99.024	98.753	94.737	90.997	91.224	95.467	97.241	100	91.841
NZ_CP019905.1_1	63.006	37.383	NA	NA	37.5	31.544	38.989	NA	NA	40.551	30.312	NA	57.353	NA	40.483	53.455	74.564	59.06	81.452	77.632	70.103	NA	73.504	68.161	NA	56.208	48.178	76.271	NA	NA	62.319	78.425	65.657	73.153	47.368	70.36	76.396	54.485	79.558	59.259	72.284
NZ_CP020511.1_1	64.162	37.383	NA	70.192	NA	31.544	38.989	NA	NA	40.551	30.312	NA	57.353	NA	40.483	53.818	74.314	59.06	81.452	77.105	69.072	NA	73.504	68.61	72.866	56.208	47.368	76.271	47.748	NA	62.319	77.044	65.657	72.772	46.842	70.222	75.888	51.989	79.696	59.259	72.395
NZ_CP020547.1_1	63.584	37.383	NA	NA	38.692	31.544	38.989	NA	NA	40.551	30.312	NA	57.353	NA	40.483	NA	74.564	59.06	81.452	77.632	71.134	NA	73.504	68.61	72.256	55.982	48.178	76.271	NA	NA	62.319	76.847	65.657	73.201	49.724	68.785	76.396	51.724	79.558	59.259	72.173
NZ_CP021208.1_1	64.162	37.383	NA	70.192	NA	31.544	38.989	NA	NA	40.551	30.312	NA	57.353	NA	40.483	54.182	74.564	59.06	81.452	77.105	NA	NA	73.504	68.61	72.866	56.208	47.368	76.271	47.748	NA	62.319	77.044	65.657	72.772	46.842	NA	75.888	51.989	79.696	59.259	72.395
NZ_CP021841.1_1	63.584	37.383	NA	NA	37.398	31.544	38.989	NA	NA	42.534	30.149	NA	57.353	NA	40.921	53.455	74.314	59.06	81.452	77.632	70.103	NA	73.504	68.61	72.866	56.208	47.368	76.271	47.748	NA	62.319	77.044	65.657	72.906	49.171	70.222	76.142	49.33	82.202	59.259	72.173
NZ_CP021845.1_1	63.584	37.383	NA	NA	37.398	31.544	38.989	NA	NA	42.534	30.149	NA	57.353	NA	40.921	53.455	74.314	59.06	81.452	77.632	70.103	NA	73.504	68.61	72.866	56.208	47.368	76.271	47.748	NA	62.319	77.044	65.657	72.906	49.171	70.222	76.142	49.33	82.202	59.259	72.173
NZ_CP021882.1_1	NA	37.383	NA	70.192	37.398	31.544	38.989	NA	NA	42.534	30.149	NA	57.353	NA	40.921	53.455	74.314	NA	NA	NA	NA	NA	NA	NA	NA	NA	NA	NA	NA	NA	NA	NA	NA	NA	NA	68.581	76.142	49.33	79.558	59.259	72.173
NZ_CP022064.1_1	64.162	37.383	NA	NA	38.42	31.544	38.989	NA	NA	40.551	30.312	NA	57.353	NA	40.483	53.455	74.564	59.06	81.452	77.632	70.103	NA	73.504	68.61	72.256	55.982	48.178	76.271	NA	NA	62.319	76.946	65.657	73.153	46.842	70.36	76.396	51.459	79.696	59.259	72.284
NZ_CP022734.1_1	63.584	37.383	NA	NA	38.692	31.544	38.809	NA	NA	40.551	30.312	NA	57.353	NA	40.483	53.455	74.564	59.06	81.452	77.632	70.103	NA	73.504	68.61	72.256	55.982	48.178	76.271	NA	NA	62.319	76.847	65.657	73.201	47.895	68.785	76.396	51.724	79.558	59.259	72.284
NZ_CP023144.1_1	97.664	89.189	100	NA	97.661	76.027	89.63	64.583	65.584	87.276	68.392	64.535	67.296	NA	NA	75.547	96.509	84.667	91.923	93.995	94.845	86.578	97.436	95.259	91.385	87.444	87.815	92.09	88.983	94.048	96.651	97.734	98.068	98.005	95.263	93.906	89.838	96	96.953	100	82.412
NZ_CP023350.1_1	63.006	36.916	NA	NA	38.42	31.544	39.479	NA	NA	NA	NA	NA	NA	NA	NA	NA	NA	NA	NA	NA	NA	NA	NA	NA	NA	NA	NA	NA	NA	NA	NA	NA	NA	72.66	48.619	68.785	75.888	51.989	79.282	59.259	72.142
NZ_CP023356.1_1	63.584	37.383	NA	NA	38.42	31.544	38.989	NA	NA	40.551	30.312	NA	57.353	NA	40.483	54.182	74.314	59.06	81.452	77.632	70.103	NA	73.504	68.778	72.256	55.53	48.178	76.271	NA	NA	62.319	77.143	65.657	72.906	47.895	71.845	76.396	51.724	79.558	59.259	72.506
NZ_CP023362.1_1	NA	37.383	NA	70.192	NA	31.544	38.989	NA	NA	42.534	30.149	NA	57.353	NA	40.921	53.455	74.314	59.06	81.452	77.632	70.103	NA	73.504	68.61	72.866	56.208	47.368	76.271	47.748	NA	62.319	77.044	65.657	72.906	49.171	70.222	76.142	49.33	79.558	59.259	72.173
NZ_CP023365.1_1	64.162	37.383	NA	NA	38.42	31.544	38.989	NA	NA	40.551	30.312	NA	57.353	NA	40.483	54.182	74.314	59.06	81.452	77.632	70.103	NA	73.504	68.778	72.256	55.53	48.178	76.271	47.748	NA	62.319	77.143	66.162	72.906	47.895	71.25	76.396	51.724	79.558	59.259	72.506
NZ_CP023370.1_1	64.162	37.383	NA	NA	38.42	31.544	38.989	NA	NA	40.551	30.312	NA	57.353	NA	40.483	53.455	74.314	59.06	81.452	77.632	70.103	NA	73.504	68.61	72.866	56.208	47.368	76.271	47.748	NA	62.319	77.044	65.657	72.906	49.171	70.222	76.142	49.33	79.558	59.259	72.284
NZ_CP023376.1_1	64.162	37.383	NA	NA	38.42	31.544	38.989	NA	NA	40.551	30.312	NA	57.353	NA	40.483	54.182	74.314	59.06	81.452	77.632	70.103	NA	73.504	68.778	72.256	55.53	48.178	76.271	47.748	NA	62.319	77.143	66.162	72.906	47.895	71.25	76.396	51.724	79.558	59.259	72.506
NZ_CP023382.1_1	64.162	37.383	NA	NA	38.42	31.544	38.989	NA	NA	40.551	30.312	NA	57.353	NA	39.547	54.182	74.314	59.06	81.452	77.632	70.103	NA	73.504	68.778	72.256	55.53	48.178	76.271	47.748	NA	62.319	77.143	66.162	72.906	47.895	71.25	76.396	51.724	79.558	59.259	72.506
NZ_CP023385.1_1	64.162	37.383	NA	NA	NA	31.544	38.989	NA	NA	40.551	30.312	NA	57.353	NA	40.483	54.182	74.314	59.06	81.452	77.632	70.103	NA	73.504	68.61	72.256	55.756	48.178	76.271	NA	NA	62.319	77.143	65.657	72.906	47.895	71.845	76.396	51.724	79.558	59.259	72.506
NZ_CP023387.1_1	100	100	100	100	100	100	100	99.769	100	100	100	100	100	100	100	100	100	100	100	100	100	99.557	100	100	99.692	99.327	99.58	100	100	100	100	99.803	99.517	99.751	100	92.382	96.536	98.933	99.172	68.468	89.526
NZ_CP023534.1_1	63.584	36.916	NA	NA	37.398	31.544	38.989	NA	NA	42.534	30.149	NA	57.353	NA	41.192	53.818	74.564	59.06	81.452	77.632	69.072	NA	73.504	68.61	72.561	56.208	48.178	76.271	47.748	NA	59.903	77.044	65.152	72.906	47.368	68.785	76.396	51.724	79.696	59.259	72.173
NZ_CP024146.1_1	63.584	36.916	NA	NA	38.147	31.544	38.989	NA	NA	40.748	30.312	NA	57.353	NA	40.483	54.182	74.314	59.06	81.452	77.632	69.072	NA	73.504	68.61	72.561	55.982	48.178	76.271	47.748	NA	62.319	77.143	65.657	73.153	47.368	70.222	76.396	51.989	79.558	59.259	71.729
NZ_CP024152.1_1	63.584	36.916	NA	NA	37.669	31.544	38.989	NA	NA	39.804	30.149	NA	57.353	NA	40.921	53.818	74.564	59.06	81.048	77.368	70.103	NA	73.504	68.61	72.866	55.982	48.178	76.271	NA	NA	61.353	77.044	65.657	73.153	47.368	71.468	76.142	51.724	79.696	59.259	72.284
NZ_CP024154.1_1	100	95.946	100	100	99.415	100	99.815	99.769	100	99.801	100	100	100	99.522	100	100	100	100	100	100	100	99.631	100	100	99.077	99.095	99.58	99.435	100	100	99.522	100	99.517	99.751	100	92.382	97.059	99.733	99.609	100	99.447
NZ_CP024226.1_1	99.065	92.342	100	99.107	99.123	99.315	99.444	99.306	98.693	99.801	98.904	98.883	100	NA	NA	53.455	74.314	NA	81.048	76.579	70.103	NA	73.504	68.61	72.866	56.433	47.951	76.271	NA	NA	62.319	76.65	66.162	72.705	47.368	70.222	75.888	50.526	79.282	NA	72.031
NZ_CP024230.1_1	99.065	92.342	100	99.107	99.123	99.315	99.444	99.306	98.693	NA	98.904	NA	100	98.086	NA	53.455	74.314	59.732	81.048	76.579	70.103	NA	73.504	68.61	72.866	56.433	47.951	76.271	NA	NA	62.319	76.65	66.162	72.705	47.368	NA	75.888	50.526	NA	NA	72.031
NZ_CP024233.1_1	63.584	36.916	NA	NA	NA	31.544	38.989	NA	NA	NA	NA	NA	NA	NA	NA	NA	NA	NA	NA	NA	NA	NA	NA	NA	NA	NA	NA	NA	NA	NA	NA	NA	NA	NA	NA	NA	NA	NA	NA	NA	NA
NZ_CP024241.1_1	63.006	36.916	NA	NA	38.42	31.544	39.479	NA	NA	NA	NA	NA	NA	NA	NA	NA	NA	NA	NA	NA	NA	NA	NA	NA	NA	NA	NA	NA	NA	NA	NA	NA	NA	72.66	48.619	68.785	75.888	51.989	79.282	59.259	72.142
NZ_CP024254.1_1	100	100	100	100	100	99.315	99.815	99.769	100	99.801	100	100	100	100	100	100	99.751	100	100	NA	100	99.585	NA	100	99.692	NA	99.58	100	100	100	99.043	100	99.517	99.751	100	96.26	91.055	99.2	99.74	100	99.889
NZ_CP024270.1_1	63.584	37.85	NA	70.192	37.127	31.544	38.989	NA	NA	39.804	30.149	NA	57.353	NA	NA	NA	NA	NA	NA	NA	NA	NA	NA	NA	NA	NA	NA	NA	NA	NA	NA	NA	NA	NA	NA	NA	NA	NA	NA	NA	NA
NZ_CP024285.1_1	64.162	37.383	NA	NA	38.42	31.544	38.989	NA	NA	40.551	30.312	NA	57.353	NA	40.483	54.182	72	59.06	81.452	77.632	70.103	NA	73.504	68.778	72.256	55.53	48.178	76.271	47.748	NA	62.319	NA	66.162	72.906	47.895	71.25	76.142	51.724	79.558	58.333	72.506
NZ_CP024292.1_1	63.006	37.383	NA	NA	37.398	31.544	38.989	NA	NA	42.534	30.149	NA	57.353	NA	40.921	53.455	74.314	59.06	81.452	77.632	70.103	NA	73.504	68.61	72.256	55.982	48.178	76.271	NA	NA	62.319	77.143	66.162	73.153	47.895	71.845	76.396	51.724	79.558	59.259	72.062
NZ_CP024468.1_1	63.584	37.383	NA	NA	37.398	31.544	38.989	NA	NA	39.961	30.149	NA	57.353	NA	40.921	53.818	74.564	59.06	81.855	77.632	70.103	NA	73.504	69.058	72.866	56.433	48.178	76.271	48.333	NA	62.319	77.143	65.657	72.772	48.619	68.785	76.396	51.194	79.558	59.259	72.062
NZ_CP024481.1_1	63.006	37.383	NA	NA	37.398	31.544	38.989	NA	NA	42.534	30.149	NA	57.353	NA	40.921	53.455	74.065	59.06	81.048	77.632	71.134	NA	73.504	68.61	71.951	55.982	48.178	75.706	NA	NA	62.319	77.143	66.162	73.153	50	70.222	76.396	51.459	79.696	59.259	72.093
NZ_CP024822.1_1	63.584	37.383	NA	NA	NA	31.544	38.989	NA	NA	40.551	30.312	NA	57.353	NA	40.483	53.455	74.564	59.06	81.452	77.632	70.103	NA	73.504	68.61	72.256	55.756	48.178	76.271	48.333	NA	62.319	77.143	65.657	72.66	47.895	70.222	76.396	51.724	79.558	59.259	72.284
NZ_CP024854.1_1	64.162	37.383	NA	NA	38.42	31.544	38.989	NA	NA	40.551	30.312	NA	57.353	NA	40.483	54.182	74.314	59.06	81.452	77.632	70.103	NA	73.504	68.61	72.256	55.756	48.178	76.271	NA	NA	62.319	77.044	65.657	72.906	47.895	71.845	76.396	51.724	79.558	59.259	72.506
NZ_CP024918.1_1	63.006	37.383	NA	NA	NA	31.544	38.989	NA	NA	42.986	30.149	NA	58.088	NA	40.97	53.455	74.564	59.06	81.048	77.632	70.103	NA	73.504	68.161	71.951	57.303	48.571	76.271	NA	NA	62.319	76.749	62.5	73.153	47.895	71.845	75.888	51.187	79.696	59.259	72.173
NZ_CP025239.1_1	63.584	37.383	NA	NA	38.692	31.544	38.989	NA	NA	40.551	30.312	NA	57.353	NA	40.483	53.455	74.564	59.06	81.452	77.368	70.103	NA	73.504	68.61	72.256	55.982	48.178	76.271	NA	NA	62.319	76.847	65.657	73.201	47.895	68.785	76.396	51.724	79.42	59.259	72.173
NZ_CP025279.1_1	64.162	37.383	NA	NA	38.42	31.544	38.989	NA	NA	40.551	30.312	NA	57.353	NA	40.483	53.455	74.564	59.06	81.452	77.632	70.103	NA	73.504	68.61	72.256	55.982	48.178	76.271	NA	NA	62.319	77.143	66.162	73.153	50	70.36	76.396	51.459	79.558	59.259	72.284
NZ_CP025339.1_1	63.584	37.383	NA	NA	37.398	31.544	38.989	NA	NA	42.534	30.149	NA	57.353	NA	40.921	53.455	74.314	59.06	81.452	77.632	70.103	NA	73.504	68.61	72.866	56.208	47.368	76.271	47.748	NA	62.319	77.044	65.657	72.906	49.171	70.222	76.142	49.33	79.558	59.259	72.173
NZ_CP025455.1_1	63.584	36.916	NA	NA	37.772	31.544	38.989	NA	NA	39.804	30.149	NA	57.353	NA	40.921	NA	74.564	59.06	81.452	77.368	70.103	NA	73.504	68.61	72.561	56.208	48.178	76.271	NA	NA	61.353	77.044	65.657	73.153	47.368	71.468	76.142	51.724	79.558	59.259	72.395
NZ_CP025625.1_1	99.533	93.665	98.765	100	100	100	99.815	99.537	98.693	99.801	98.904	99.441	100	98.565	NA	99.27	99.501	100	100	99.739	100	99.04	100	99.569	99.385	99.321	99.16	99.435	100	100	100	100	99.517	99.751	100	92.382	97.059	99.733	99.586	68.468	89.416
NZ_CP025709.1_1	63.006	36.916	NA	70.192	37.398	31.544	38.989	NA	NA	42.534	30.149	NA	57.353	NA	40.872	53.455	74.314	59.06	81.452	77.632	70.103	NA	73.504	68.61	72.866	56.208	47.368	76.271	47.748	NA	62.319	77.044	65.657	72.906	49.171	70.222	76.142	49.33	79.42	59.259	72.173
NZ_CP026726.1_1	63.006	37.383	NA	70.192	37.398	31.544	38.989	NA	NA	42.534	30.149	NA	57.353	NA	40.97	53.455	74.314	59.06	81.452	77.632	70.103	NA	73.504	68.61	72.866	56.208	46.964	76.271	47.748	NA	62.319	77.044	65.657	72.906	49.171	70.222	76.142	49.33	79.558	59.259	72.173
NZ_CP026778.1_1	99.451	93.665	100	100	100	100	100	99.769	100	99.801	100	100	100	100	NA	100	100	100	NA	NA	100	99.631	100	100	99.692	NA	93.846	100	100	100	100	NA	95.604	99.751	93.22	NA	93.439	98.933	99.543	68.468	89.526
NZ_CP026855.1_1	100	100	100	100	100	100	100	100	100	100	100	100	100	100	100	100	100	100	100	100	100	100	100	100	100	100	100	100	100	100	100	100	100	100	100	100	100	100	100	100	100
NZ_CP026941.1_1	63.584	37.383	NA	NA	NA	31.544	38.989	NA	NA	40.551	30.312	NA	57.353	NA	40.483	54.182	74.314	59.06	81.452	77.632	70.103	NA	73.504	68.61	72.256	55.756	48.178	76.271	48.333	NA	62.319	77.143	66.162	72.906	47.895	71.845	76.396	51.724	79.558	59.259	72.284
NZ_CP027127.1_1	NA	36.15	NA	NA	38.42	31.544	38.989	NA	NA	40.551	30.312	NA	57.353	NA	40.483	53.455	74.564	59.06	81.452	77.632	70.103	NA	73.504	68.61	72.256	55.982	48.178	76.271	NA	NA	62.319	76.946	65.657	73.153	46.842	70.36	76.396	51.724	79.696	59.259	72.284
NZ_CP027324.1_1	97.664	92.793	95.062	88.679	94.444	74.658	89.63	65.278	67.974	87.276	69.21	61.628	67.925	NA	NA	88.645	90.524	86.928	90.385	95.822	95.876	93.068	98.291	97.414	96.923	92.152	87.815	95.48	94.915	96.429	96.651	99.31	99.515	94.776	96.842	95.568	90.271	93.067	98.047	66.667	96.226
NZ_CP027327.1_1	63.006	37.383	NA	NA	NA	31.544	39.192	NA	NA	40.551	30.312	NA	57.353	NA	40.483	54.182	74.314	59.06	81.452	77.632	70.103	NA	73.504	68.61	72.561	55.982	48.178	76.271	NA	NA	62.319	77.143	65.657	72.906	47.368	68.508	76.396	51.724	NA	59.259	72.142
NZ_CP027341.1_1	98.131	90.991	100	NA	89.181	73.973	90.185	NA	66.234	NA	NA	NA	NA	NA	NA	NA	NA	NA	NA	NA	NA	NA	NA	NA	NA	NA	NA	NA	NA	NA	NA	NA	NA	NA	NA	91.274	91.709	73.491	97.526	100	99.66
NZ_CP027374.1_1	64.162	37.383	NA	NA	38.692	31.544	38.989	NA	NA	40.551	30.312	NA	57.353	NA	40.483	53.455	74.564	59.06	81.048	77.632	69.072	NA	73.504	68.61	72.256	55.982	48.178	76.271	NA	NA	62.319	77.143	65.657	72.906	47.368	68.698	76.396	51.459	79.282	59.259	71.982
NZ_CP027383.1_1	NA	92.793	100	98.214	92.105	75.342	90	63.089	67.32	86.083	71.117	65.517	78.75	47.573	84.835	75.912	89.776	84	91.923	94.517	94.845	84.713	96.581	90.517	91.385	87.668	88.235	92	94.915	94.048	97.129	97.34	95.61	95.262	95.263	94.044	NA	NA	NA	NA	NA
NZ_CP027395.1_1	63.584	36.916	NA	NA	37.398	31.544	38.819	NA	NA	42.534	30.149	NA	57.353	NA	41.192	53.818	74.564	59.06	81.452	77.632	69.072	NA	73.504	68.61	72.561	56.208	48.178	76.271	47.748	NA	59.903	77.044	65.152	72.906	47.368	NA	76.396	51.724	79.696	59.259	72.173
NZ_CP027415.1_1	64.162	37.383	NA	NA	38.42	31.544	38.989	NA	NA	40.551	30.312	NA	57.353	NA	40.483	54.182	74.314	59.06	81.452	77.632	70.103	NA	73.504	68.61	72.256	55.982	48.178	76.271	NA	NA	62.319	76.847	65.657	73.153	46.842	70.36	76.396	51.724	79.696	59.259	72.284
NZ_CP027535.1_1	64.162	37.383	NA	NA	38.42	31.544	39.17	NA	NA	40.551	30.312	NA	57.353	NA	40.483	54.182	74.314	59.06	81.452	77.632	70.103	NA	73.504	69.058	72.561	55.756	48.178	76.271	NA	NA	62.319	77.143	65.657	72.906	47.895	71.845	76.396	51.724	79.558	59.259	72.506
NZ_CP027600.1_1	98.131	92.793	100	98.214	92.105	75.342	90	65.278	67.32	86.083	71.117	65.517	78.75	47.573	84.835	75.912	89.776	84	91.923	94.517	94.845	85.147	96.581	90.517	91.385	88.462	88.235	92	94.915	94.048	97.129	97.34	95.61	95.262	95.263	NA	89.607	74.016	98.698	100	99.558
NZ_CP028168.1_1	64.162	NA	NA	NA	NA	31.544	38.989	NA	NA	40.551	30.312	NA	57.353	NA	40.483	54.182	74.314	59.06	81.452	77.632	70.103	NA	73.504	68.778	72.256	55.53	48.178	76.271	47.748	NA	62.319	77.143	66.162	72.906	47.895	71.25	76.142	51.724	79.558	58.333	72.506
NZ_CP028312.1_1	64.162	37.383	NA	NA	NA	31.544	38.989	NA	NA	40.551	30.312	NA	57.353	NA	40.483	54.182	74.314	59.06	81.452	77.632	70.103	NA	73.504	68.778	72.256	55.53	48.178	76.271	47.748	NA	62.319	77.143	66.162	72.906	47.895	71.25	76.142	51.724	79.558	58.333	72.506
NZ_CP028315.1_1	64.162	37.383	NA	NA	38.42	31.544	38.989	NA	NA	40.551	30.312	NA	57.353	NA	40.483	53.455	74.564	59.06	81.452	77.632	70.103	NA	73.504	68.61	72.256	55.982	48.178	76.271	NA	NA	62.319	76.946	65.657	73.153	46.842	70.36	76.396	51.724	79.696	59.259	72.284
NZ_CP028485.1_1	64.162	37.383	NA	NA	38.42	31.544	38.989	NA	NA	40.551	NA	NA	57.353	NA	40.483	53.455	74.564	59.06	81.452	77.632	70.103	NA	73.504	68.61	72.256	55.53	48.178	76.271	47.748	NA	59.42	77.044	65.657	73.153	47.368	70.222	76.142	51.724	79.558	59.259	72.395
NZ_CP028611.1_1	98.598	90.541	100	98.214	89.181	75.342	90	65.509	67.32	86.879	72.48	64.943	78.75	48.058	83.956	76.277	89.776	84	91.923	94.517	94.845	86.451	93.162	90.948	91.077	87.892	87.815	92.09	94.915	94.048	96.651	97.34	95.122	96.01	95.263	94.183	88.453	73.177	98.897	69.369	89.857
NZ_CP029060.1_1	63.584	37.383	NA	NA	NA	30.872	38.989	NA	NA	40.551	30.312	NA	NA	NA	NA	NA	NA	NA	NA	NA	NA	NA	NA	NA	NA	NA	NA	NA	NA	NA	NA	NA	NA	NA	NA	NA	NA	NA	NA	NA	NA
NZ_CP029110.1_1	NA	36.15	NA	NA	38.42	31.544	38.989	NA	NA	40.551	30.312	NA	57.353	NA	40.483	53.455	74.564	59.06	81.452	77.632	70.103	NA	73.504	68.61	72.256	55.982	48.178	76.271	NA	NA	62.319	76.946	65.657	73.153	46.842	70.36	76.396	51.724	79.696	NA	72.284
NZ_CP029742.1_1	98.131	90.09	86.42	NA	92.69	75.342	89.444	65.509	65.584	87.475	68.12	63.372	65.986	NA	NA	99.635	94.264	100	100	98.433	94.845	96.376	93.162	90.87	91.385	87.982	88.655	92.09	88.136	94.048	95.215	97.734	98.551	98.005	95.263	92.521	89.376	96	98.568	100	99.226
NZ_CP029837.1_1	63.006	37.383	NA	NA	38.692	31.544	38.989	NA	NA	40.551	30.312	NA	57.353	NA	40.483	53.455	74.564	59.06	81.452	77.632	70.103	NA	73.504	68.61	72.256	55.982	48.178	76.271	NA	NA	62.319	77.044	66.162	73.153	50	70.222	76.396	51.724	79.558	59.259	72.284
NZ_CP029903.1_1	63.584	36.916	NA	NA	37.398	31.544	38.989	NA	NA	42.534	30.149	NA	57.353	NA	41.192	53.818	74.564	59.06	81.452	77.632	69.072	NA	73.504	68.61	72.561	56.208	48.178	76.271	47.748	NA	59.903	77.044	65.152	72.906	47.368	68.785	76.396	51.724	79.696	59.259	72.173
NZ_CP029975.1_1	64.162	37.383	NA	NA	NA	31.544	38.989	NA	NA	40.551	30.312	NA	57.353	NA	40.483	53.818	74.564	59.06	81.855	77.632	70.103	NA	73.504	69.058	72.866	56.433	47.368	76.271	48.333	NA	62.319	77.143	65.657	73.153	47.895	70.36	76.396	51.724	79.558	59.259	72.395
NZ_CP029990.1_1	63.889	38.889	28.947	NA	39.058	30.667	38.378	26.158	NA	40.438	31.231	NA	51.266	NA	35.681	56.364	74.314	61.074	82.917	78.684	69.072	NA	69.231	74.02	73.171	58.628	49.383	78.531	56.667	NA	62.802	76.847	63.184	74.378	53.591	72.966	76.396	45.953	80.609	59.259	72.697
NZ_CP030000.1_1	64.162	37.383	NA	NA	38.42	31.544	38.989	NA	NA	40.551	30.312	NA	57.353	NA	40.483	53.455	74.564	59.06	81.452	77.632	70.103	NA	73.504	68.61	72.256	55.982	48.178	76.271	NA	NA	62.319	76.946	65.657	73.153	46.842	70.36	76.396	51.724	79.696	59.259	72.284
NZ_CP030003.1_1	63.006	37.383	NA	NA	37.398	31.544	38.989	NA	NA	42.534	30.149	NA	57.353	NA	40.483	53.455	74.564	59.06	81.048	77.632	69.072	NA	73.504	68.61	72.256	55.982	48.178	76.271	NA	NA	62.319	77.143	65.657	73.153	50.575	68.698	76.396	51.459	79.558	59.259	72.395
NZ_CP030025.1_1	64.162	37.383	NA	NA	38.42	31.544	38.989	NA	NA	40.551	30.312	NA	57.353	NA	40.483	53.455	74.564	59.06	81.452	77.632	70.103	NA	73.504	68.61	72.256	55.982	48.178	76.271	NA	NA	62.319	76.946	65.657	73.153	46.842	70.36	76.396	51.724	79.696	59.259	72.284
NZ_CP030191.1_1	64.162	37.383	NA	NA	38.42	31.544	38.989	NA	NA	40.551	30.312	NA	57.353	NA	40.483	53.455	74.564	59.06	81.452	77.632	70.103	NA	73.504	68.61	72.256	55.982	48.178	76.271	NA	NA	62.319	76.847	65.657	73.201	47.895	68.785	76.396	51.459	79.558	59.259	72.284
NZ_CP030204.1_1	63.889	38.889	28.947	NA	38.781	32.45	38.559	25.956	NA	40.438	31.231	NA	51.266	NA	37.669	56.364	74.065	61.074	82.917	78.684	69.072	NA	69.231	74.02	73.476	58.628	48.971	78.531	56.667	NA	62.319	76.847	63.184	74.627	54.696	73.6	76.396	50.933	76.762	59.259	72.727
NZ_CP030218.1_1	60.406	39.631	26.316	NA	39.335	32.45	38.559	25.956	NA	40.637	30.931	NA	50.61	NA	35.597	57.401	74.564	60.403	82.917	78.684	69.072	NA	70.085	67.826	73.78	57.743	49.587	77.966	55.833	NA	63.285	77.044	62.687	74.876	55.801	72.552	75.635	46.174	81.077	60.185	72.949
NZ_CP030232.1_1	63.006	37.383	NA	NA	37.398	31.544	38.989	NA	NA	42.534	30.149	NA	57.353	NA	40.921	53.455	74.314	59.06	81.452	77.632	70.103	NA	73.504	68.61	72.256	55.982	48.178	76.271	NA	NA	62.319	77.143	66.162	73.153	47.895	71.845	76.396	51.724	79.558	59.259	72.062
NZ_CP030234.1_1	63.584	37.85	NA	NA	37.398	31.544	38.989	NA	NA	42.534	30.149	NA	57.353	NA	41.192	53.091	74.564	59.06	81.452	76.842	70.103	NA	73.504	68.61	72.561	56.208	48.178	76.271	NA	NA	62.319	77.143	65.657	73.153	46.842	70.36	76.396	51.724	79.558	59.259	72.506
NZ_CP030289.1_1	60.406	39.171	26.316	NA	38.781	32.45	38.919	25.485	NA	40.04	30.931	NA	50.61	NA	34.977	NA	74.314	60.403	82.917	78.684	69.072	NA	70.085	67.826	73.476	57.494	50	77.401	56.667	NA	64.251	76.946	63.184	75.124	55.801	73.961	76.142	45.932	80.663	59.259	72.247
NZ_CP030921.1_1	63.006	37.383	NA	NA	37.398	31.544	38.989	NA	NA	42.534	30.149	NA	57.353	NA	40.921	53.455	74.314	59.06	81.452	77.632	70.103	NA	73.504	68.61	72.561	55.53	48.178	76.271	NA	NA	61.836	77.143	65.657	72.906	47.368	71.706	76.396	51.989	79.558	59.259	72.173
NZ_CP031111.1_1	63.584	36.916	NA	NA	37.669	31.544	38.989	NA	NA	39.804	30.149	NA	57.353	NA	40.921	53.818	74.564	59.06	81.452	77.368	70.103	NA	NA	57.333	72.866	55.856	48.178	76.271	NA	NA	61.353	77.044	65.657	73.153	47.368	71.33	76.142	51.724	79.558	59.259	72.395
NZ_CP031615.1_1	63.584	37.383	NA	NA	NA	31.544	38.989	NA	NA	40.551	30.312	NA	57.353	NA	40.483	53.455	74.564	59.06	81.452	77.632	71.134	NA	73.504	68.61	72.256	55.982	48.178	76.271	NA	NA	62.319	76.847	65.657	73.201	49.724	68.785	76.396	51.724	79.558	59.259	72.173
NZ_CP031903.1_1	63.584	36.916	NA	NA	37.398	31.544	38.989	NA	NA	42.534	30.149	NA	57.353	NA	41.192	53.818	74.564	59.06	81.452	77.632	69.072	NA	73.504	68.61	72.561	56.208	48.178	76.271	47.748	NA	59.903	77.044	65.152	72.906	47.368	68.785	76.396	51.724	79.696	59.259	72.173
NZ_CP032260.1_1	100	100	100	100	100	100	100	99.769	100	99.801	100	100	100	100	100	100	100	100	100	100	100	99.557	100	100	99.692	99.327	99.58	100	100	100	100	100	99.517	99.501	100	96.676	93.665	98.933	99.034	68.468	89.526
NZ_CP032264.1_1	64.162	37.383	NA	NA	38.42	31.544	38.989	NA	NA	40.551	30.312	NA	57.353	NA	40.483	53.455	74.564	59.06	81.452	77.632	70.103	NA	73.504	68.61	72.256	55.982	48.178	76.271	NA	NA	62.319	76.946	65.657	73.153	46.842	70.36	76.396	51.724	79.696	59.259	72.284
NZ_CP032445.1_1	63.584	37.383	NA	NA	38.692	31.544	38.989	NA	NA	40.551	30.312	NA	57.353	NA	40.483	53.455	74.564	59.06	81.452	77.632	70.103	NA	73.504	68.61	72.256	55.982	48.178	76.271	NA	NA	62.319	76.847	65.657	73.201	47.895	68.785	76.396	51.724	79.42	59.259	72.284
NZ_CP032495.1_1	63.584	37.383	NA	NA	38.692	31.544	38.989	NA	NA	40.551	30.312	NA	57.353	NA	40.483	53.455	74.564	59.06	81.452	77.632	70.103	NA	73.504	68.61	72.256	55.982	48.178	76.271	NA	NA	62.319	76.847	65.657	73.201	47.895	68.785	76.396	51.724	79.558	59.259	72.284
NZ_CP032880.1_1	98.131	92.342	81.481	NA	97.076	75.342	89.444	64.583	65.584	87.276	68.665	62.57	65.986	NA	NA	99.635	91.771	84.667	91.923	94.256	94.845	94.092	98.291	94.348	91.385	87.982	88.655	92.09	88.136	94.048	95.169	98.03	98.551	97.257	95.263	95.568	89.607	74.016	97.103	68.468	89.416
NZ_CP032888.1_1	63.584	37.383	NA	NA	38.692	31.544	38.989	NA	NA	40.551	30.312	NA	57.353	NA	40.483	53.455	74.564	59.06	81.452	77.632	71.134	NA	73.504	68.61	72.561	55.982	48.178	76.271	50.45	NA	62.319	76.847	65.657	73.201	49.724	68.785	76.396	51.724	79.558	59.259	72.173
NZ_CP033339.1_1	59.391	40.553	26.316	NA	39.335	32.45	38.559	NA	NA	NA	30.931	NA	50.61	NA	36.856	NA	NA	NA	NA	NA	NA	NA	NA	NA	NA	NA	NA	NA	NA	NA	NA	NA	NA	NA	NA	NA	76.142	46.194	80.801	60.185	72.727
NZ_CP033633.1_1	98.131	91.892	83.951	NA	92.69	75.342	89.444	64.815	65.584	87.475	68.12	63.372	65.986	NA	NA	99.635	93.516	98.693	100	100	100	NA	98.291	94.348	91.385	87.982	88.235	92.09	88.136	94.048	95.169	97.438	99.024	98.753	95.263	93.352	88.684	95.467	95.152	67.568	79.867
NZ_CP033883.1_1	99.065	93.665	98.765	100	100	100	99.815	99.769	98.693	99.801	98.904	99.441	100	98.565	NA	99.635	99.501	99.346	100	99.739	100	99.188	100	99.569	99.385	99.552	99.58	99.435	100	100	100	99.901	99.517	99.751	100	96.26	100	99.733	99.586	68.468	89.416
NZ_CP033963.1_1	63.584	37.383	NA	NA	38.692	31.544	38.989	NA	NA	40.551	30.312	NA	57.353	NA	40.483	53.455	74.564	59.06	81.452	77.632	71.134	NA	73.504	68.61	72.561	55.982	48.178	76.271	50.45	NA	62.319	76.847	65.657	73.201	49.724	68.785	76.396	51.724	79.558	59.259	72.173
NZ_CP034804.1_1	63.584	36.916	NA	NA	37.669	31.544	38.989	NA	NA	39.804	30.149	NA	57.353	NA	40.921	53.818	74.564	59.06	81.452	77.632	70.103	NA	73.504	68.61	72.256	55.756	48.178	76.271	NA	NA	62.319	77.143	65.657	72.906	47.895	71.845	76.396	51.724	79.558	59.259	72.506
NZ_CP035469.1_1	63.006	37.383	NA	NA	38.42	31.544	38.989	NA	NA	40.551	30.312	NA	57.353	NA	40.483	54.182	74.314	59.06	81.452	77.632	70.103	NA	73.504	68.61	72.256	55.756	48.178	76.271	NA	NA	NA	77.143	65.657	72.66	47.895	72.122	76.396	51.724	79.558	59.259	72.284
NZ_CP035721.1_1	63.006	37.383	NA	NA	38.42	31.544	38.989	NA	NA	40.551	30.312	NA	57.353	NA	40.483	54.182	74.314	59.06	81.452	77.632	70.103	NA	73.504	68.61	72.256	55.756	48.178	76.271	NA	NA	NA	77.143	65.657	72.66	47.895	72.122	76.396	51.724	79.558	59.259	72.284
NZ_CP036181.1_1	61.85	37.281	NA	NA	NA	NA	36.496	23.23	NA	38.065	24.654	NA	NA	NA	31.865	54.182	78.554	57.047	63.136	57.493	53.409	NA	NA	43.085	60.536	41.32	37.004	43.182	NA	NA	NA	54.839	NA	52.174	25.806	51.064	NA	NA	58.991	NA	41.75
NZ_CP036203.1_1	63.584	37.383	NA	NA	37.398	31.544	38.989	NA	NA	39.961	30.448	NA	57.353	NA	40.379	53.455	74.314	59.06	81.048	77.368	70.103	NA	73.504	68.61	72.561	56.433	48.583	76.271	46.847	NA	62.319	76.946	65.152	73.153	48.066	70.776	75.888	51.187	79.696	59.259	72.142
NZ_CP037994.1_1	63.584	36.916	NA	NA	37.669	31.544	38.989	NA	NA	39.804	30.149	NA	57.353	NA	40.921	53.818	74.564	59.06	81.452	77.368	70.103	NA	73.504	68.61	72.561	56.208	48.178	76.271	NA	NA	61.353	77.044	65.657	73.153	47.368	71.33	76.142	51.724	79.558	59.259	72.395
NZ_CP038793.1_1	98.131	92.793	100	96.429	89.474	75.342	90	65.509	67.32	86.879	72.48	64.943	78.75	48.058	84.396	75.912	90.025	84	91.923	94.517	94.845	85.147	96.581	90.517	91.692	87.668	88.235	92	94.915	94.048	97.129	97.438	96.098	95.012	95.263	96.953	95.216	97.333	98.698	100	99.558
NZ_CP039299.1_1	63.584	36.916	NA	NA	37.669	31.544	38.989	NA	NA	42.534	30.149	NA	57.353	NA	39.294	53.818	74.564	59.06	81.452	77.368	70.103	NA	73.504	68.61	72.561	56.208	48.178	76.271	NA	NA	62.319	76.749	65.657	73.153	46.842	70.36	76.396	51.724	79.558	59.259	72.253
NZ_CP039475.1_1	63.584	37.383	NA	NA	37.398	31.544	38.989	NA	NA	39.804	30.448	NA	57.353	NA	41.192	53.818	74.564	59.06	81.452	77.368	70.103	NA	73.504	68.61	71.951	55.756	48.178	76.271	48.333	NA	62.319	77.143	65.657	73.153	47.368	70.36	76.396	51.459	79.696	59.259	71.761
NZ_CP039490.1_1	63.584	37.383	NA	NA	38.692	31.544	38.989	NA	NA	40.551	30.312	NA	57.353	NA	40.483	53.455	74.564	59.06	81.452	77.632	70.103	NA	73.504	68.61	72.256	55.982	48.178	76.271	NA	NA	62.319	76.847	65.657	73.201	47.895	68.785	76.396	51.724	79.42	59.259	72.173
NZ_CP039604.1_1	62.428	37.383	NA	NA	37.669	31.544	38.989	NA	NA	42.986	30.149	NA	58.088	NA	40.97	53.818	74.564	59.06	81.855	77.632	70.103	NA	73.504	69.058	72.561	56.433	47.368	76.271	48.333	NA	61.836	77.143	66.162	73.153	50	70.36	76.396	51.724	79.558	59.259	72.395
NZ_CP039714.1_1	63.006	37.383	NA	NA	37.398	31.544	38.989	NA	NA	42.534	30.149	NA	57.353	NA	40.921	53.818	74.564	59.06	81.855	77.632	70.103	NA	73.504	69.058	72.866	56.433	47.368	76.271	48.333	NA	62.319	77.143	65.657	73.153	47.895	71.845	76.396	51.194	79.558	59.259	71.872
NZ_CP040264.1_1	98.131	92.793	100	98.214	92.105	75.342	90	65.278	67.32	86.083	71.117	65.517	78.125	47.573	84.835	75.912	89.776	84	91.923	94.517	94.845	85.147	96.581	90.517	91.385	87.668	88.235	92	94.915	94.048	97.129	97.34	95.61	95.262	95.263	94.183	89.376	74.016	98.698	100	99.558
NZ_CP040270.1_1	64.162	37.383	NA	70.192	38.42	31.544	38.989	NA	NA	40.551	30.312	NA	57.353	NA	40.483	53.818	74.564	59.06	81.452	77.105	69.072	NA	73.504	68.61	72.866	56.208	47.368	76.271	47.748	NA	62.319	77.044	65.657	72.772	46.842	70.222	75.888	51.989	79.696	59.259	72.395
NZ_CP040455.1_1	99.065	92.342	98.551	100	99.415	99.315	99.444	99.537	98.693	99.801	98.904	99.441	100	98.086	NA	53.455	74.314	59.06	83.922	99.739	100	99.114	100	99.138	93.846	95.701	97.899	99.435	100	100	99.522	100	99.517	99.751	100	96.122	94.457	98.933	99.172	68.468	89.526
NZ_CP040536.1_1	63.584	37.383	NA	NA	38.692	31.544	38.989	NA	NA	40.551	30.312	NA	57.353	NA	40.483	53.455	74.564	59.06	81.452	77.632	71.134	NA	73.504	68.61	72.561	55.982	48.178	76.271	50.45	NA	62.319	76.847	65.657	73.201	49.724	68.785	76.396	51.724	79.558	59.259	72.173
NZ_CP040542.1_1	63.584	37.383	NA	NA	38.692	31.544	38.989	NA	NA	40.551	30.312	NA	57.353	NA	40.483	53.455	74.564	59.06	81.452	77.632	71.134	NA	73.504	68.61	72.561	55.982	48.178	76.271	50.45	NA	62.319	76.847	65.657	73.201	49.724	68.785	76.396	51.724	79.558	59.259	72.173
NZ_CP040548.1_1	63.584	37.383	NA	NA	38.692	31.544	38.989	NA	NA	40.551	30.312	NA	57.353	NA	40.483	53.455	74.564	59.06	81.452	77.632	71.134	NA	73.504	68.61	72.561	55.982	48.178	76.271	50.45	NA	62.319	76.847	65.657	73.201	49.724	68.785	76.396	51.724	79.558	59.259	72.173
NZ_CP041394.1_1	63.584	37.383	NA	NA	38.692	31.544	38.989	NA	NA	40.551	30.312	NA	57.353	NA	40.483	53.455	74.564	59.06	81.452	77.632	71.134	NA	73.504	68.61	72.256	55.982	48.178	76.271	NA	NA	62.319	76.847	65.657	73.201	49.724	68.785	76.396	51.724	79.558	59.259	72.173
NZ_CP041413.1_1	63.006	37.383	27.143	NA	37.398	31.544	40.13	NA	NA	42.534	30.149	NA	57.353	NA	40.921	53.091	74.314	59.06	81.452	77.632	70.103	NA	73.504	68.61	72.256	55.982	48.178	76.271	NA	NA	61.836	77.143	66.162	73.153	47.895	71.845	76.396	51.724	79.558	59.259	72.062
NZ_CP041441.1_1	63.584	37.383	NA	NA	38.692	31.544	38.989	NA	NA	40.551	30.312	NA	57.353	NA	40.483	53.455	74.564	59.06	81.452	77.632	71.134	NA	73.504	68.61	72.256	55.982	48.178	76.271	NA	NA	62.319	76.847	65.657	73.201	49.724	68.785	76.396	51.724	79.558	59.259	72.173
NZ_CP041621.1_1	64.162	37.383	NA	NA	NA	31.544	38.989	NA	NA	40.551	30.312	NA	57.353	NA	40.483	53.818	74.564	59.06	81.452	77.632	70.103	NA	73.504	68.61	72.256	55.53	48.178	76.271	47.748	NA	59.42	77.044	65.657	NA	47.895	71.845	76.142	51.724	79.558	58.333	72.395
NZ_CP041679.1_1	63.006	37.383	NA	NA	38.692	31.544	38.989	NA	NA	40.551	30.312	NA	57.353	NA	40.483	54.182	74.314	59.06	81.452	77.632	70.103	NA	73.504	68.61	72.256	55.756	48.178	76.271	NA	NA	62.319	77.143	65.657	72.906	47.368	71.567	76.142	51.724	79.558	59.259	72.173
NZ_CP041959.1_1	100	100	100	100	99.708	99.315	99.815	99.769	99.346	99.801	100	100	99.383	99.522	100	99.635	99.751	100	100	100	100	99.483	100	100	99.692	99.327	99.16	100	100	100	100	99.803	99.517	99.501	100	99.861	92.135	99.733	99.586	68.468	89.085
NZ_CP042248.1_1	64.162	36.916	NA	NA	37.772	30.872	38.989	NA	NA	39.961	30.149	NA	57.353	NA	40.921	53.455	73.815	57.718	81.048	77.632	69.072	NA	73.504	69.058	72.256	55.982	47.773	76.271	48.333	NA	62.319	76.946	65.657	72.414	47.368	68.646	76.336	51.724	79.558	58.333	72.506
NZ_CP042944.1_1	63.584	37.383	NA	NA	37.772	31.544	38.989	NA	NA	43.213	NA	NA	57.353	NA	38.164	54.182	74.564	59.06	81.452	77.632	70.103	NA	73.504	68.61	72.256	55.53	48.178	76.271	NA	NA	62.319	77.143	65.657	73.153	47.368	71.33	76.142	51.724	NA	NA	72.173
NZ_CP043035.1_1	98.131	91.892	NA	NA	93.86	75.342	89.444	65.046	65.584	87.475	68.12	63.372	65.986	NA	84.615	99.27	92.519	98.693	100	98.433	94.845	95.266	94.017	93.478	91.077	87.444	87.815	92.09	88.136	94.048	95.169	97.635	99.034	97.506	95.263	92.382	91.686	74.541	98.568	100	99.336
NZ_CP043228.1_1	64.162	37.383	NA	NA	38.42	31.544	38.989	NA	NA	40.551	30.312	NA	57.353	NA	40.483	53.818	74.564	59.06	81.855	77.632	70.103	NA	73.504	69.058	72.866	56.433	47.368	76.271	48.333	NA	62.319	77.143	65.657	73.153	47.895	70.36	76.396	NA	79.558	59.259	72.395
NZ_CP043943.1_1	64.162	37.383	NA	NA	38.42	31.544	38.989	NA	NA	40.551	30.312	NA	57.353	NA	40.483	53.818	74.564	59.06	81.855	77.632	70.103	NA	73.504	69.058	72.866	56.433	47.368	76.271	48.333	NA	62.319	77.143	65.657	73.153	47.895	70.36	76.396	51.724	79.558	59.259	72.395
NZ_CP043947.1_1	64.162	37.383	NA	NA	38.42	31.544	38.989	NA	NA	40.551	30.312	NA	57.353	NA	40.483	53.818	74.564	59.06	81.855	77.632	70.103	NA	73.504	69.058	72.866	56.433	47.368	76.271	48.333	NA	62.319	77.143	65.657	73.153	47.895	70.36	76.396	51.724	79.558	59.259	72.395
NZ_CP044137.1_1	64.162	37.383	NA	NA	NA	31.544	38.989	NA	NA	40.551	30.312	NA	57.353	NA	40.483	54.182	74.314	59.06	81.452	77.632	70.103	NA	73.504	68.778	72.256	55.53	48.178	76.271	47.748	NA	62.319	77.143	66.162	72.906	47.895	71.25	76.396	51.724	79.558	59.259	72.506
NZ_CP044183.1_1	64.162	37.383	NA	NA	NA	31.544	38.989	NA	NA	40.551	30.312	NA	57.353	NA	40.483	53.455	74.564	59.06	81.452	77.632	70.103	NA	73.504	68.61	72.256	55.982	48.178	76.271	NA	NA	62.319	76.946	65.657	73.153	46.842	70.36	76.396	51.724	79.696	59.259	72.284
NZ_CP044960.1_1	63.584	37.383	NA	NA	37.398	31.544	38.989	NA	NA	40.196	30.149	NA	57.353	NA	40.65	53.818	74.564	59.06	81.048	77.632	71.134	NA	73.504	68.61	72.866	56.208	48.178	76.271	NA	NA	61.353	77.241	65.657	73.153	47.368	67.66	76.142	51.459	79.558	59.259	72.173
NZ_CP045189.1_1	64.162	37.383	NA	NA	38.42	31.544	38.989	NA	NA	40.551	30.312	NA	57.353	NA	40.483	54.182	74.314	59.06	81.452	77.632	71.134	NA	73.504	68.61	72.256	56.208	48.178	76.271	NA	NA	62.319	77.143	66.162	73.153	47.895	68.923	76.142	51.724	79.42	59.259	71.698
NZ_CP045756.1_1	63.584	37.383	NA	NA	38.692	31.544	38.989	NA	NA	40.551	30.312	NA	57.353	NA	40.483	53.455	74.564	59.06	81.452	77.632	70.103	NA	73.504	68.61	72.256	55.982	48.178	76.271	NA	NA	62.319	76.847	65.657	73.201	47.895	68.785	76.396	51.724	79.42	59.259	72.173
NZ_CP045763.1_1	64.162	37.383	NA	NA	38.42	31.544	38.989	NA	NA	40.551	30.312	NA	57.353	NA	40.483	54.182	74.314	59.06	81.452	77.632	70.103	NA	73.504	68.778	72.256	55.53	48.178	76.271	47.748	NA	62.319	77.143	66.162	72.906	47.895	71.25	76.142	51.724	79.558	58.333	72.506
NZ_CP045951.1_1	63.006	37.383	NA	NA	38.692	31.544	38.989	NA	NA	40.551	30.312	NA	57.353	NA	40.483	53.455	74.564	59.06	81.452	77.632	70.103	NA	73.504	68.61	72.256	55.982	48.178	76.271	NA	NA	62.319	77.044	66.162	73.153	50	70.222	76.396	51.724	79.42	59.259	72.284
NZ_CP046284.1_1	63.006	37.383	NA	NA	38.42	31.544	38.989	NA	NA	39.804	30.149	NA	57.353	NA	40.921	53.818	74.314	59.06	81.452	77.632	70.103	NA	73.504	68.61	72.561	55.756	48.178	76.271	NA	NA	62.319	77.143	65.657	72.906	47.895	71.983	76.336	51.724	79.696	58.333	72.253
NZ_CP047572.1_1	63.584	36.916	NA	NA	37.669	31.544	38.989	NA	NA	39.804	30.149	NA	57.353	NA	40.921	53.455	74.564	59.06	81.452	77.368	70.103	NA	73.504	68.61	72.866	56.208	48.178	76.271	NA	NA	61.353	77.044	65.657	73.153	47.368	70.222	76.142	51.724	79.558	59.259	72.395
NZ_CP047578.1_1	63.584	36.916	NA	NA	37.669	31.544	38.989	NA	NA	39.804	30.149	NA	57.353	NA	40.921	53.455	74.564	59.06	81.452	77.368	70.103	NA	73.504	68.61	72.866	56.208	48.178	76.271	NA	NA	61.353	77.044	65.657	73.153	47.368	70.222	76.142	49.18	79.558	59.259	72.395
NZ_CP048361.1_1	63.584	37.383	NA	NA	37.398	31.544	38.989	NA	NA	40.551	30.312	NA	57.353	NA	40.483	53.455	74.564	59.06	81.707	77.368	71.134	NA	73.504	69.058	72.561	55.982	48.178	76.271	NA	NA	62.319	77.143	66.162	73.153	47.895	68.785	76.396	51.724	79.696	59.259	72.395
NZ_CP048373.1_1	NA	37.383	NA	70.192	37.398	31.544	38.989	NA	NA	42.534	30.149	NA	57.353	NA	40.921	53.455	74.314	NA	NA	NA	NA	NA	NA	NA	NA	NA	NA	NA	NA	NA	NA	NA	NA	NA	NA	68.581	76.142	49.33	79.558	59.259	72.173
NZ_LN890525.1_1	63.584	36.916	NA	NA	37.669	31.544	38.989	NA	NA	39.804	30.149	NA	57.353	NA	40.921	53.818	74.564	59.06	81.452	77.368	70.103	NA	73.504	68.61	72.561	56.208	48.178	76.271	NA	NA	61.353	77.143	65.657	73.153	47.368	70.36	76.142	51.459	79.558	59.259	72.284
NZ_LS992187.1_1	63.006	37.383	NA	NA	38.692	31.544	38.989	NA	NA	40.551	30.312	NA	57.353	NA	40.483	54.182	74.314	59.06	81.452	77.632	70.103	NA	73.504	68.61	72.561	56.208	48.178	76.271	47.748	NA	59.903	77.044	65.152	72.906	47.895	70.222	76.396	51.459	79.558	58.333	72.395
NZ_LS999562.1_1	63.006	37.383	NA	NA	38.692	31.544	38.989	NA	NA	40.551	30.312	NA	57.353	NA	40.483	54.182	74.314	59.06	81.452	77.632	70.103	NA	73.504	68.61	72.256	55.756	48.178	76.271	NA	NA	62.319	77.143	65.657	72.906	47.368	71.845	76.142	51.724	79.558	59.259	72.173
NZ_LT838204.1_1	64.162	37.383	NA	NA	38.42	31.544	38.989	NA	NA	40.551	30.312	NA	57.353	NA	40.483	54.182	74.314	59.06	81.452	77.632	70.103	NA	73.504	68.778	72.256	55.53	48.178	76.271	47.748	NA	62.319	77.143	65.657	73.153	47.895	71.25	76.396	50.928	79.558	59.259	72.173
NZ_LT985231.1_1	64.162	37.383	NA	NA	38.42	31.544	38.989	NA	NA	40.551	30.312	NA	57.353	NA	40.483	54.182	74.314	59.06	81.452	77.632	70.103	NA	73.504	68.61	72.256	55.982	48.178	75.706	NA	NA	62.319	76.847	65.657	73.153	46.842	71.389	76.396	51.724	79.696	59.259	72.284
NZ_LT985235.1_1	63.584	37.383	NA	NA	38.692	31.544	38.989	NA	NA	40.551	30.312	NA	57.353	NA	40.483	54.182	74.314	59.06	81.452	NA	70.103	NA	73.504	68.61	72.256	55.756	NA	76.271	48.333	NA	62.319	77.143	66.162	72.906	47.895	71.845	76.396	51.724	79.558	59.259	72.284
NZ_LT985236.1_1	63.006	37.383	NA	NA	37.398	31.544	38.989	NA	NA	42.534	30.149	NA	57.353	NA	40.921	53.455	74.564	59.06	81.452	77.632	71.134	NA	73.504	69.058	72.561	55.756	48.178	76.271	NA	NA	62.319	77.143	65.657	72.906	47.895	71.845	76.396	51.724	79.42	59.259	72.173
NZ_LT985238.1_1	63.006	37.383	NA	NA	37.772	31.544	38.989	NA	NA	42.534	30.149	NA	57.353	NA	40.921	53.455	74.564	59.06	81.452	77.632	71.134	NA	73.504	69.058	72.561	55.756	48.178	76.271	NA	NA	62.319	77.143	65.657	72.906	47.895	71.845	76.396	51.724	79.42	59.259	72.173
NZ_LT985248.1_1	63.584	37.383	NA	NA	39.189	31.544	38.989	NA	NA	40.157	30.312	NA	NA	NA	40.483	53.818	74.813	59.06	80.645	77.632	69.072	NA	73.504	69.058	72.866	56.433	47.368	75.706	47.748	NA	62.319	77.044	65.657	73.153	48.619	68.785	76.396	51.989	79.696	59.259	72.395
NZ_LT985256.1_1	63.584	37.383	NA	NA	NA	31.544	38.989	NA	NA	40.157	NA	NA	NA	NA	40.483	52.326	74.813	59.06	80.645	77.632	69.072	NA	73.504	69.058	72.866	56.433	47.368	75.706	47.748	NA	62.319	77.044	65.657	73.153	48.503	68.785	76.396	51.989	83.23	59.259	72.395
NZ_LT985268.1_1	64.162	37.383	NA	NA	38.42	31.544	38.989	NA	NA	40.551	30.312	NA	57.353	NA	40	54.182	74.314	59.06	81.452	77.632	70.103	NA	73.504	68.778	72.256	55.53	48.178	76.271	47.748	NA	62.319	77.143	66.162	72.906	47.895	71.25	76.142	51.724	79.558	58.333	72.506
NZ_LT985270.1_1	98.598	93.665	100	100	100	100	99.63	99.537	98.693	99.801	98.904	99.441	100	98.565	86.957	99.635	99.501	99.346	100	99.739	100	99.188	100	99.569	99.385	99.552	99.58	99.435	100	100	100	99.901	99.517	99.751	100	96.26	100	99.733	99.586	68.468	89.416
NZ_LT985273.1_1	63.584	37.383	NA	NA	38.692	31.544	38.989	NA	NA	40.551	30.312	NA	57.353	NA	40.483	54.182	74.314	59.06	81.452	77.632	70.103	NA	73.504	68.61	72.256	55.756	48.178	76.271	48.333	NA	62.319	77.143	66.162	72.906	47.895	71.845	76.396	51.724	79.558	59.259	72.284
NZ_LT985278.1_1	98.598	93.665	100	100	100	100	99.815	99.537	98.693	99.801	98.904	99.441	100	98.565	NA	99.635	99.501	99.346	100	99.739	100	99.188	100	99.569	99.385	99.552	99.58	99.435	100	100	100	99.901	99.517	99.751	100	96.26	100	99.733	99.586	68.468	89.416
NZ_LT985280.1_1	NA	37.383	NA	NA	38.692	31.544	38.989	NA	NA	40.551	30.312	NA	57.353	NA	40.483	54.182	74.314	59.06	81.452	77.632	70.103	NA	73.504	68.61	72.256	55.756	48.178	76.271	48.333	NA	62.319	77.143	66.162	72.906	47.895	71.845	76.396	51.724	79.558	59.259	72.284
NZ_LT985281.1_1	63.006	37.383	NA	NA	37.398	31.544	38.989	NA	NA	42.534	30.149	NA	57.353	NA	40.921	53.455	74.564	59.06	81.452	77.632	71.134	NA	73.504	69.058	72.561	55.756	48.178	76.271	NA	NA	62.319	77.143	65.657	72.906	47.895	71.845	76.396	51.724	79.42	59.259	72.173
NZ_LT985283.1_1	63.006	37.383	NA	NA	37.398	30.872	38.989	NA	NA	39.804	30.368	NA	57.353	NA	40.921	53.455	74.564	59.06	81.452	77.632	70.103	NA	73.504	68.778	72.561	55.756	48.178	76.271	NA	NA	62.319	77.143	66.162	72.906	47.895	71.706	76.396	51.724	79.558	59.259	72.506
NZ_LT985286.1_1	63.584	37.383	NA	NA	38.692	31.544	38.989	NA	NA	40.551	30.312	NA	NA	NA	39.674	NA	74.314	59.06	81.452	77.632	70.103	NA	73.504	68.61	72.256	55.756	NA	76.271	48.333	NA	62.319	77.143	66.162	72.906	47.895	71.845	76.396	51.724	79.558	59.259	72.284
NZ_LT985288.1_1	63.584	37.383	NA	NA	37.772	31.544	38.989	NA	NA	42.534	30.149	NA	57.353	NA	40.921	53.455	74.314	58.389	81.452	77.632	70.103	NA	73.504	68.61	72.561	55.982	48.178	76.271	NA	NA	62.319	77.044	65.657	73.153	47.895	71.845	76.396	51.459	79.558	59.259	72.093
NZ_LT985295.1_1	63.584	36.916	NA	NA	37.398	31.544	38.989	NA	NA	42.534	30.149	NA	57.353	NA	41.192	53.818	74.564	59.06	81.452	77.632	69.072	NA	73.504	68.61	72.561	56.208	48.178	76.271	47.748	NA	59.903	77.044	65.152	72.906	47.368	68.785	76.396	51.724	79.696	59.259	72.173
NZ_LT985300.1_1	100	100	100	100	100	100	100	100	100	100	100	100	100	100	100	100	100	100	100	100	100	100	100	100	99.692	100	100	100	100	100	100	99.901	99.034	99.751	100	92.382	90.993	99.2	99.74	100	99.889
NZ_LT985320.1_1	98.131	92.793	100	98.214	92.105	75.342	90	65.278	67.32	86.083	71.117	65.517	78.75	47.573	84.835	75.912	89.776	84	91.923	94.517	94.845	85.147	96.581	90.517	91.385	87.668	88.235	92	94.915	94.048	97.129	97.34	95.61	95.262	95.604	94.044	89.607	74.016	98.698	100	99.558
CP027379.1_1	99.451	93.665	100	NA	91.228	76.027	NA	NA	53.049	87.276	NA	63.372	67.296	NA	NA	75.547	89.776	87.786	91.923	NA	94.845	77.544	NA	99.569	99.385	NA	90.769	99.435	98.305	100	99.522	NA	96.923	NA	100	94.875	97.248	NA	NA	69.369	NA
KU043116.1_1	NA	NA	NA	NA	NA	NA	NA	NA	NA	NA	NA	NA	NA	NA	NA	NA	NA	NA	NA	NA	NA	NA	NA	NA	NA	NA	NA	NA	NA	NA	NA	NA	NA	NA	NA	NA	76.142	49.33	79.558	59.259	72.173
KY463221.1_1	NA	NA	NA	70.192	NA	NA	NA	NA	NA	NA	NA	NA	NA	NA	NA	NA	NA	NA	NA	NA	NA	NA	NA	NA	NA	NA	NA	NA	NA	NA	NA	NA	NA	NA	NA	NA	76.142	49.33	79.558	59.259	72.173
MF152729.1_1	63.584	37.383	NA	NA	NA	31.544	NA	NA	NA	40.551	NA	NA	57.353	NA	40.483	44.689	74.314	59.06	NA	77.632	70.103	NA	73.504	68.61	83.462	55.756	50.239	76.271	NA	NA	62.319	NA	66.162	72.906	51.497	71.256	76.396	NA	79.558	59.259	72.284
MF554637.1_1	63.584	NA	NA	NA	38.42	31.544	NA	NA	NA	40.551	30.312	NA	NA	NA	40.483	54.182	74.564	59.06	81.452	77.632	70.103	NA	73.504	68.61	72.561	56.208	48.178	76.271	NA	NA	62.319	77.143	65.657	77.337	47.895	NA	76.396	51.872	79.558	59.259	72.284
MF679144.1_1	NA	NA	NA	NA	NA	NA	NA	NA	NA	NA	NA	NA	NA	NA	NA	NA	NA	NA	NA	NA	NA	NA	NA	NA	NA	NA	NA	NA	NA	NA	NA	NA	NA	NA	NA	NA	76.142	49.33	79.558	59.259	72.062
MH674341.1_1	63.584	37.383	NA	NA	38.692	31.544	NA	NA	NA	40.551	30.312	NA	57.353	NA	40.483	53.455	74.564	59.06	81.452	77.632	71.134	NA	73.504	68.61	72.561	55.982	48.178	76.271	50.45	NA	62.319	NA	65.657	NA	49.724	68.785	76.396	51.724	NA	59.259	72.173
MK416155.1_1	NA	NA	NA	NA	NA	NA	NA	NA	NA	NA	NA	NA	NA	NA	NA	53.455	74.314	NA	NA	NA	NA	NA	NA	NA	NA	NA	NA	NA	NA	NA	NA	NA	NA	NA	NA	68.581	76.142	49.33	79.558	59.259	72.173
MN242251.1_1	NA	NA	NA	NA	NA	NA	NA	NA	NA	NA	NA	NA	NA	NA	NA	NA	NA	NA	NA	NA	NA	NA	NA	NA	NA	NA	NA	NA	NA	NA	NA	NA	NA	NA	NA	NA	56.077	NA	NA	59.259	NA
NC_009788.1_1	62.428	37.383	NA	NA	37.398	31.544	NA	NA	NA	NA	NA	NA	NA	NA	NA	NA	NA	NA	NA	NA	NA	NA	NA	NA	NA	NA	NA	NA	NA	NA	NA	NA	NA	NA	NA	NA	NA	NA	NA	59.259	72.395
NC_017643.1_1	50	37.037	NA	68.932	NA	NA	NA	NA	NA	NA	NA	NA	NA	NA	NA	NA	NA	NA	56.356	41.755	NA	NA	NA	34.783	NA	37.376	NA	NA	NA	NA	NA	45.231	NA	44.444	29.94	45.078	NA	29.859	NA	37.736	NA
NC_019137.1_1	64.162	37.383	NA	NA	38.42	31.544	NA	NA	NA	40.551	30.312	NA	57.353	NA	40.483	54.182	74.314	59.06	81.452	77.632	70.103	NA	73.504	68.778	72.256	55.53	48.178	76.271	47.748	NA	62.319	77.143	66.162	72.906	47.895	71.25	76.142	51.724	79.558	58.333	72.506
NZ_CP015838.1_1	NA	NA	NA	70.192	NA	NA	NA	NA	NA	NA	NA	NA	NA	NA	NA	NA	NA	NA	NA	NA	NA	NA	NA	NA	NA	NA	NA	NA	NA	NA	NA	NA	NA	NA	NA	NA	76.142	49.33	79.558	59.259	72.173
NZ_CP019220.1_1	NA	NA	NA	NA	NA	NA	NA	NA	NA	NA	NA	NA	NA	NA	NA	NA	NA	NA	NA	NA	NA	NA	NA	NA	NA	NA	NA	NA	NA	NA	NA	NA	NA	NA	NA	NA	76.142	49.33	79.558	59.259	72.173
NZ_CP020494.1_1	64.162	37.383	NA	NA	NA	NA	NA	NA	NA	NA	NA	NA	NA	NA	NA	NA	NA	NA	NA	NA	NA	NA	NA	NA	NA	NA	NA	NA	NA	NA	NA	NA	NA	NA	NA	NA	76.142	51.724	79.558	58.333	72.506
NZ_CP021533.1_1	NA	NA	NA	70.192	NA	NA	NA	NA	NA	NA	NA	NA	NA	NA	NA	NA	NA	NA	NA	NA	NA	NA	NA	NA	NA	NA	NA	NA	NA	NA	NA	NA	NA	NA	NA	NA	76.142	49.33	79.558	59.259	72.173
NZ_CP021693.1_1	NA	NA	NA	NA	NA	NA	NA	NA	NA	NA	NA	NA	NA	NA	NA	NA	NA	NA	NA	NA	NA	NA	NA	NA	NA	NA	NA	NA	NA	NA	NA	NA	NA	NA	NA	NA	76.142	49.33	79.558	59.259	72.173
NZ_CP021739.1_1	NA	NA	NA	NA	NA	NA	NA	NA	NA	NA	NA	NA	NA	NA	NA	NA	NA	NA	NA	NA	NA	NA	NA	NA	NA	NA	NA	NA	NA	NA	NA	NA	NA	NA	NA	NA	76.142	49.33	79.558	59.259	72.173
NZ_CP023900.1_1	NA	NA	NA	NA	NA	NA	NA	NA	NA	NA	NA	NA	NA	NA	NA	NA	NA	NA	NA	NA	NA	NA	NA	NA	NA	NA	NA	NA	NA	NA	NA	NA	NA	NA	NA	NA	NA	NA	NA	59.259	NA
NZ_CP023957.1_1	NA	NA	NA	70.192	NA	NA	NA	NA	NA	NA	NA	NA	NA	NA	NA	NA	NA	NA	NA	NA	NA	NA	NA	NA	NA	NA	NA	NA	NA	NA	NA	NA	NA	NA	NA	NA	76.142	49.33	79.558	59.259	72.173
NZ_CP025751.1_1	63.584	37.383	NA	NA	38.692	31.544	NA	NA	NA	40.551	30.312	NA	57.353	NA	40.483	53.455	74.564	59.06	81.452	77.632	70.103	NA	73.504	68.61	72.256	55.982	48.178	76.271	NA	NA	62.319	76.847	65.657	73.201	47.895	68.785	76.396	51.724	79.558	59.259	72.284
NZ_CP025846.1_1	NA	NA	NA	NA	NA	NA	NA	NA	NA	NA	NA	NA	NA	NA	NA	NA	NA	NA	NA	NA	NA	NA	NA	NA	NA	NA	NA	NA	NA	NA	NA	NA	NA	NA	NA	NA	76.142	49.33	79.282	58.333	71.809
NZ_CP028120.1_1	98.131	92.342	98.765	95.536	91.52	76.027	NA	65.509	NA	86.879	71.935	65.517	78.75	48.058	84.835	76.277	89.526	84	91.923	94.256	94.845	83.309	93.162	90.948	90.769	87.668	88.655	92.09	94.915	94.048	95.694	97.241	96.098	95.262	95.263	92.936	88.684	96.533	95.152	100	81.858
NZ_CP029367.1_1	NA	NA	NA	NA	NA	NA	NA	NA	NA	NA	NA	NA	NA	NA	NA	NA	NA	NA	NA	NA	NA	NA	NA	NA	NA	NA	NA	NA	NA	NA	NA	NA	NA	NA	NA	NA	76.142	49.33	79.558	59.259	72.173
NZ_CP030282.1_1	63.006	37.383	NA	NA	37.398	NA	NA	NA	NA	NA	NA	NA	55.556	NA	41.209	53.818	74.564	59.06	81.855	77.632	70.103	NA	73.504	69.058	72.866	56.433	47.368	76.271	48.333	NA	62.319	77.044	65.657	73.153	47.895	71.845	76.396	51.194	79.558	59.259	71.872
NZ_CP031656.1_1	NA	NA	NA	70.192	NA	NA	NA	NA	NA	NA	30.149	NA	57.353	NA	40.921	53.455	74.314	NA	NA	NA	NA	NA	NA	NA	NA	NA	NA	NA	NA	NA	NA	NA	NA	NA	NA	68.581	76.142	49.33	79.558	59.259	72.173
NZ_CP034963.1_1	NA	NA	NA	NA	NA	NA	NA	NA	NA	NA	NA	NA	NA	NA	NA	NA	NA	NA	NA	NA	NA	NA	NA	NA	NA	NA	NA	NA	NA	NA	NA	NA	NA	NA	NA	NA	76.142	49.33	79.558	59.259	72.173
NZ_CP040923.1_1	NA	NA	NA	NA	NA	NA	NA	NA	NA	NA	NA	NA	NA	NA	NA	NA	NA	NA	NA	NA	NA	NA	NA	NA	NA	NA	NA	NA	NA	NA	NA	NA	NA	NA	NA	NA	76.142	49.33	79.558	59.259	72.173
NZ_CP042936.2_1	NA	NA	NA	NA	NA	NA	NA	NA	NA	NA	NA	NA	NA	NA	NA	53.455	74.314	NA	NA	NA	NA	NA	NA	NA	NA	NA	NA	NA	NA	NA	NA	NA	NA	NA	NA	68.581	76.142	49.33	79.558	59.259	72.173
CP027673.1_1	98.131	92.793	100	97.321	NA	75.342	NA	65.278	67.974	85.885	71.935	65.517	78.75	47.573	84.615	75.547	NA	84	91.923	94.256	94.845	84.61	94.017	90.948	92	87.892	88.655	92.09	94.915	94.048	96.172	97.537	96.098	95.262	95.263	94.183	88.453	73.491	99.034	NA	89.967
NZ_CP023352.1_1	64.162	NA	NA	NA	NA	NA	NA	NA	NA	NA	NA	NA	NA	NA	NA	NA	NA	NA	NA	NA	NA	NA	NA	NA	NA	NA	NA	NA	NA	NA	NA	NA	NA	NA	NA	NA	NA	NA	NA	NA	NA
NZ_CP027356.1_1	96.262	89.64	NA	NA	NA	NA	NA	NA	NA	NA	NA	NA	NA	NA	NA	NA	NA	NA	NA	NA	NA	NA	NA	NA	NA	NA	NA	NA	NA	NA	NA	NA	NA	NA	NA	NA	NA	NA	NA	NA	NA
NZ_CP027386.1_1	96.262	89.64	NA	NA	NA	NA	NA	NA	NA	NA	NA	NA	NA	NA	NA	NA	NA	NA	NA	NA	NA	NA	NA	NA	NA	NA	NA	NA	NA	NA	NA	NA	NA	NA	NA	NA	NA	NA	NA	NA	NA
MN419432.1_1	NA	37.209	NA	NA	40.669	31.544	NA	NA	NA	40.588	30.312	NA	52.229	NA	NA	42.143	73.779	59.06	81.124	77.632	70.103	NA	73.504	68.61	72.256	55.756	48.178	76.271	48.305	NA	62.319	79.387	66.162	69.682	47.895	71.468	NA	51.724	NA	NA	NA
NZ_CP029119.1_1	NA	NA	NA	70.192	NA	NA	NA	NA	NA	NA	NA	NA	NA	NA	NA	53.455	74.314	NA	NA	NA	NA	NA	NA	NA	NA	NA	NA	NA	NA	NA	NA	NA	NA	NA	NA	68.581	NA	NA	NA	NA	NA
NZ_CP048312.1_1	NA	NA	NA	NA	34.877	NA	NA	NA	NA	42.534	30.149	NA	57.353	NA	40.921	53.455	74.314	NA	NA	NA	NA	NA	NA	NA	NA	NA	NA	NA	NA	NA	NA	NA	NA	NA	NA	68.581	NA	NA	NA	NA	NA
CP031283.1_1	NA	NA	NA	NA	NA	31.544	NA	NA	NA	NA	30.312	NA	NA	NA	NA	NA	NA	NA	NA	NA	70.103	NA	NA	NA	NA	NA	NA	75.706	NA	NA	62.802	NA	NA	76.243	NA	NA	NA	NA	NA	NA	NA
CP025878.1_1	NA	NA	NA	NA	NA	NA	NA	NA	NA	NA	24.419	NA	40.816	NA	NA	NA	NA	NA	NA	NA	NA	NA	NA	NA	NA	NA	NA	NA	NA	NA	NA	NA	NA	NA	NA	NA	90.498	98.933	NA	NA	NA
CP025889.1_1	NA	NA	NA	NA	NA	NA	NA	NA	NA	NA	24.419	NA	40.816	NA	NA	NA	NA	NA	NA	NA	NA	NA	NA	NA	NA	NA	NA	NA	NA	NA	NA	NA	NA	NA	NA	NA	89.888	98.933	NA	NA	NA
CP025926.1_1	NA	NA	NA	NA	NA	NA	NA	NA	NA	NA	24.419	NA	40.816	NA	NA	NA	NA	NA	NA	NA	NA	NA	NA	NA	NA	NA	NA	NA	NA	NA	NA	NA	NA	NA	NA	NA	89.888	98.933	NA	NA	NA
NZ_CP025855.1_1	NA	NA	NA	NA	NA	NA	NA	NA	NA	NA	24.419	NA	40.816	NA	NA	NA	NA	NA	NA	NA	NA	NA	NA	NA	NA	NA	NA	NA	NA	NA	NA	NA	NA	NA	NA	NA	89.888	98.933	NA	NA	NA
*Comparisons were performed using pMS7163B sequences as a tBLASTn query

## Sheet: Table G
Table G. Conjugation frequency of pMS7163B mutants.
Plasmid	Conjugation Frequency (Biological Replicates)
WT pMS7163B	0.0006375	0.00057451	0.00065294	0.00029855	0.00032188	0.00038661	0.00047627	0.00061111	0.00030827	0.00065455	0.00038611	0.00052284	0.00075098	0.00052182	0.00057	0.00047742	0.0003985	0.0004123	0.00049679	0.00047107	0.00058769	0.00060143	0.00052568
trbA::Cm*	0	0	0
trbA::Cm + pSU2718*	0	0	0
trbA::Cm + pTrbA	0.00012448	0.00015351	0.00014
trbB::Cm	4.878e-07	3.2258e-06	7.1171e-06
trbB::Cm + pSU2718	2.8736e-06	2.6596e-06	2.5e-06
trbB::Cm + pTrbB	0.00052742	0.00060714	0.00059115
nikB::Cm*	0	0	0
nikB::Cm + pSU2718*	0	0	0
nikB::Cm + pNikB	0.00048617	0.00045398	0.00040833
traH::Cm	0.00019167	0.00020139	0.0001705
pilS::Cm	0.00029389	0.00058034	0.00057059
pilT::Cm	0.00040917	0.00024111	0.00034059
090::Cm	0.00038053	0.00037308	0.00040686
impB::Cm	0.00055	0.00063409	0.0007375
950::Cm	0	0	0
950::Cm + pSU2718	0	0	0
950::Cm + p950	0	0	0
Δ950	0.00045	0.0005115	0.00056139
ardB::Cm	0.00038321	0.00041489	0.00037465
910::Cm	0.00036183	0.00047097	0.00053103
ssb::Cm	1.5504e-06	9.0909e-07	3.8384e-06
ssb::Cm + pSU2718	2.1875e-06	3.5577e-06	2.7358e-06
ssb::Cm + pSsb	1e-07	9.901e-07	9.6774e-07
Δssb	0.00046126	0.000584	0.00048491
ydcB::Cm	2.0455e-06	4.0714e-06	6.8807e-06
ydcB::Cm + pSU2718	2.2581e-06	4.875e-06	4.6237e-06
ydcB::Cm + pYdcB	1.2987e-07	6.1224e-07	7.3684e-07
ΔydcB	0.00028889	0.00053474	0.00029646
pnd::Cm	0.00058025	0.00051034	0.0007069
*Biological replicates are shown
*Conjugation frequency is calculated as transconjugants per donor

## Sheet: Table H
Table H. Cycle threshold values for RT-qPCR of repA, parB_2, 930, and 940
Sample	Target Gene	CT Value
Plate #1 (parB_2)
WT 1	repA	24.435
WT 1	repA	24.4681
WT 1	repA	24.2998
WT 1	repA	24.3829
WT 1	repA	24.3368
WT 2	repA	23.9939
WT 2	repA	23.9756
WT 2	repA	23.9728
WT 2	repA	23.9911
WT 2	repA	24.0461
WT 3	repA	23.7237
WT 3	repA	23.7805
WT 3	repA	23.6409
WT 3	repA	23.6641
WT 3	repA	23.7685
ydcB::CM 1	repA	24.3776
ydcB::CM 1	repA	24.3897
ydcB::CM 1	repA	24.4168
ydcB::CM 1	repA	24.675
ydcB::CM 1	repA	24.4198
ydcB::CM 2	repA	24.9191
ydcB::CM 2	repA	25.4668
ydcB::CM 2	repA	24.9784
ydcB::CM 2	repA	24.8999
ydcB::CM 2	repA	24.9493
ydcB::CM 3	repA	24.9394
ydcB::CM 3	repA	24.8608
ydcB::CM 3	repA	24.8083
ydcB::CM 3	repA	24.6957
ydcB::CM 3	repA	24.7597
ydcB delete 1	repA	23.3601
ydcB delete 1	repA	23.3559
ydcB delete 1	repA	23.4574
ydcB delete 1	repA	23.4306
ydcB delete 1	repA	23.5091
ydcB delete 2	repA	23.3801
ydcB delete 2	repA	23.3972
ydcB delete 2	repA	23.1124
ydcB delete 2	repA	23.406
ydcB delete 2	repA	23.3703
ydcB delete 3	repA	23.3192
ydcB delete 3	repA	23.432
ydcB delete 3	repA	23.2587
ydcB delete 3	repA	23.2687
ydcB delete 3	repA	23.2521
ssb::CM 1	repA	24.1461
ssb::CM 1	repA	24.0107
ssb::CM 1	repA	23.9726
ssb::CM 1	repA	24.0272
ssb::CM 1	repA	24.2134
ssb::CM 2	repA	24.0634
ssb::CM 2	repA	23.9734
ssb::CM 2	repA	23.9387
ssb::CM 2	repA	23.9292
ssb::CM 2	repA	23.8757
ssb::CM 3	repA	24.5272
ssb::CM 3	repA	24.4642
ssb::CM 3	repA	24.3612
ssb::CM 3	repA	24.3606
ssb::CM 3	repA	24.2952
Δssb 1	repA	23.7252
Δssb 1	repA	23.7863
Δssb 1	repA	23.8422
Δssb 1	repA	23.9018
Δssb 1	repA	23.8524
Δssb 2	repA	23.8398
Δssb 2	repA	23.8568
Δssb 2	repA	23.6781
Δssb 2	repA	23.8108
Δssb 2	repA	23.8168
Δssb 3	repA	23.3938
Δssb 3	repA	23.3567
Δssb 3	repA	23.2247
Δssb 3	repA	23.3649
Δssb 3	repA	23.2439
950::Cm 1	repA	23.9227
950::Cm 1	repA	23.9398
950::Cm 1	repA	23.9137
950::Cm 1	repA	23.9975
950::Cm 1	repA	24.0234
950::Cm 2	repA	24.2973
950::Cm 2	repA	24.1867
950::Cm 2	repA	24.1978
950::Cm 2	repA	24.0873
950::Cm 2	repA	24.1461
950::Cm 3	repA	24.5082
950::Cm 3	repA	24.4331
950::Cm 3	repA	24.4451
950::Cm 3	repA	24.4598
950::Cm 3	repA	24.4098
WT 1	parB2	27.1968
WT 1	parB2	27.078
WT 1	parB2	27.1058
WT 1	parB2	26.8338
WT 1	parB2	26.944
WT 2	parB2	25.972
WT 2	parB2	25.9789
WT 2	parB2	25.9816
WT 2	parB2	25.9762
WT 2	parB2	25.9119
WT 3	parB2	25.8069
WT 3	parB2	25.8027
WT 3	parB2	25.7379
WT 3	parB2	25.7485
WT 3	parB2	25.7061
ydcB::CM 1	parB2	16.4415
ydcB::CM 1	parB2	16.4192
ydcB::CM 1	parB2	16.4328
ydcB::CM 1	parB2	16.5068
ydcB::CM 1	parB2	16.5446
ydcB::CM 2	parB2	17.2795
ydcB::CM 2	parB2	18.1865
ydcB::CM 2	parB2	17.4553
ydcB::CM 2	parB2	17.3015
ydcB::CM 2	parB2	17.2758
ydcB::CM 3	parB2	16.9811
ydcB::CM 3	parB2	16.8957
ydcB::CM 3	parB2	16.8692
ydcB::CM 3	parB2	16.7703
ydcB::CM 3	parB2	16.7636
ydcB delete 1	parB2	25.8669
ydcB delete 1	parB2	25.383
ydcB delete 1	parB2	25.5156
ydcB delete 1	parB2	25.8766
ydcB delete 1	parB2	25.7919
ydcB delete 2	parB2	25.7736
ydcB delete 2	parB2	25.7409
ydcB delete 2	parB2	25.6512
ydcB delete 2	parB2	25.8431
ydcB delete 2	parB2	25.5249
ydcB delete 3	parB2	25.655
ydcB delete 3	parB2	25.6751
ydcB delete 3	parB2	25.3838
ydcB delete 3	parB2	25.5202
ydcB delete 3	parB2	25.304
ssb::CM 1	parB2	16.6218
ssb::CM 1	parB2	16.5121
ssb::CM 1	parB2	16.5789
ssb::CM 1	parB2	16.6538
ssb::CM 1	parB2	16.7407
ssb::CM 2	parB2	16.9826
ssb::CM 2	parB2	16.9604
ssb::CM 2	parB2	16.834
ssb::CM 2	parB2	16.9815
ssb::CM 2	parB2	16.952
ssb::CM 3	parB2	16.5115
ssb::CM 3	parB2	16.3538
ssb::CM 3	parB2	16.2079
ssb::CM 3	parB2	16.066
ssb::CM 3	parB2	16.1372
Δssb 1	parB2	26.2054
Δssb 1	parB2	26.2325
Δssb 1	parB2	26.2077
Δssb 1	parB2	26.2255
Δssb 1	parB2	26.3664
Δssb 2	parB2	27.0099
Δssb 2	parB2	26.953
Δssb 2	parB2	26.8866
Δssb 2	parB2	26.9239
Δssb 2	parB2	27.0625
Δssb 3	parB2	22.9916
Δssb 3	parB2	25.846
Δssb 3	parB2	25.9289
Δssb 3	parB2	25.9821
Δssb 3	parB2	27.1007
Plate #2 (930/940)
WT 1	repA	24.1758
WT 1	repA	24.2446
WT 1	repA	24.0267
WT 1	repA	24.0457
WT 1	repA	24.1999
WT 2	repA	23.8694
WT 2	repA	23.8819
WT 2	repA	23.8881
WT 2	repA	23.9215
WT 2	repA	23.853
WT 3	repA	23.8317
WT 3	repA	23.8068
WT 3	repA	23.672
WT 3	repA	23.7371
WT 3	repA	23.7957
Δ950 1	repA	23.676
Δ950 1	repA	23.6295
Δ950 1	repA	23.6546
Δ950 1	repA	23.8872
Δ950 1	repA	23.7709
Δ950 2	repA	23.9107
Δ950 2	repA	23.9667
Δ950 2	repA	23.8427
Δ950 2	repA	23.8623
Δ950 2	repA	23.8471
Δ950 3	repA	22.9181
Δ950 3	repA	22.9354
Δ950 3	repA	22.7807
Δ950 3	repA	22.8203
Δ950 3	repA	22.8023
950::Cm 1	repA	24.2166
950::Cm 1	repA	24.101
950::Cm 1	repA	24.2282
950::Cm 1	repA	24.2562
950::Cm 1	repA	24.2536
950::Cm 2	repA	24.6494
950::Cm 2	repA	24.7294
950::Cm 2	repA	24.6552
950::Cm 2	repA	24.6129
950::Cm 2	repA	24.5894
950::Cm 3	repA	24.9214
950::Cm 3	repA	24.9007
950::Cm 3	repA	24.8491
950::Cm 3	repA	24.8861
950::Cm 3	repA	24.9655
WT 1	930	30.7777
WT 1	930	30.5176
WT 1	930	30.561
WT 1	930	30.7315
WT 1	930	30.7437
WT 2	930	30.1017
WT 2	930	30.2784
WT 2	930	30.3837
WT 2	930	30.4759
WT 2	930	30.475
WT 3	930	30.6933
WT 3	930	30.4372
WT 3	930	30.2409
WT 3	930	30.3776
WT 3	930	30.5345
Δ950 1	930	30.8391
Δ950 1	930	30.7842
Δ950 1	930	30.8552
Δ950 1	930	30.8683
Δ950 1	930	30.9479
Δ950 2	930	30.7001
Δ950 2	930	30.7112
Δ950 2	930	30.6852
Δ950 2	930	30.4361
Δ950 2	930	30.3972
Δ950 3	930	30.4802
Δ950 3	930	30.5023
Δ950 3	930	30.3494
Δ950 3	930	30.2566
Δ950 3	930	30.5308
950::Cm 1	930	20.7664
950::Cm 1	930	20.7503
950::Cm 1	930	20.8354
950::Cm 1	930	20.9202
950::Cm 1	930	20.9388
950::Cm 2	930	21.5791
950::Cm 2	930	21.6275
950::Cm 2	930	21.4693
950::Cm 2	930	21.4966
950::Cm 2	930	21.4346
950::Cm 3	930	21.6276
950::Cm 3	930	21.5473
950::Cm 3	930	21.5623
950::Cm 3	930	21.4305
950::Cm 3	930	21.4479
WT 1	940	31.2292
WT 1	940	31.3427
WT 1	940	30.9897
WT 1	940	30.8681
WT 1	940	31.4052
WT 2	940	30.5821
WT 2	940	30.573
WT 2	940	30.6188
WT 2	940	30.6545
WT 2	940	30.6802
WT 3	940	30.924
WT 3	940	30.6953
WT 3	940	30.6966
WT 3	940	30.6777
WT 3	940	30.828
Δ950 1	940	30.9645
Δ950 1	940	31.1838
Δ950 1	940	31.0667
Δ950 1	940	31.4305
Δ950 1	940	31.0726
Δ950 2	940	30.7199
Δ950 2	940	30.9138
Δ950 2	940	30.9486
Δ950 2	940	30.8298
Δ950 2	940	30.7761
Δ950 3	940	30.7776
Δ950 3	940	30.4938
Δ950 3	940	30.4515
Δ950 3	940	30.4277
Δ950 3	940	30.5507
950::Cm 1	940	20.6407
950::Cm 1	940	20.6425
950::Cm 1	940	20.557
950::Cm 1	940	20.7236
950::Cm 1	940	20.8903
950::Cm 2	940	21.4877
950::Cm 2	940	21.2743
950::Cm 2	940	21.228
950::Cm 2	940	21.2672
950::Cm 2	940	21.4229
950::Cm 3	940	21.9136
950::Cm 3	940	21.5642
950::Cm 3	940	21.5307
950::Cm 3	940	21.5578
950::Cm 3	940	21.7164
*Samples are grouped by target gene. The number after the sample indicates biological replicate. Five technical replicates were generated for each biological replicate.

## Sheet: Table I
Table I. Proportion of pMS7163B::Cm mutants in a competitive growth assay
Overnight Passages	Competitive Mix
	% of ::Cm Mutant
	ssb::Cm : Δssb (1:1)
0	55.1402	75.2212	71.7172
1	9.44444	12.5373	9.64286
2	2.2623	2.47541	2.36508
3	0.366667	0.5625	0.402459
	950::Cm : Δ950 (1:1)
0	48.1013	53.8462	36.1538
1	21.5	16.2791	21.25
2	14.4444	17.5	20.2778
3	7.14286	9.58333	9.44444
	ydcB::Cm : ΔydcB (1:1)
0	54.6154	48.2143	57.265
1	11.6364	14.0351	15
2	2.52174	2.35849	2.22034
3	0.440678	0.484906	0.436842
*Biological replicates are shown
